# Supplementary material for: Collaborative and privacy-preserving retired battery sorting for profitable direct recycling via federated machine learning
Source: Nat Commun. 2023 Dec 5;14:8032. doi: 10.1038/s41467-023-43883-y (PMC10697957; doi:10.1038/s41467-023-43883-y)
Supplement: Supplementary file 4 — Source Data [file 41467_2023_43883_MOESM4_ESM.xlsx]

## Sheet: Figure 2
Figure 2a					Figure 2a					Figure 2c																															Figure 2c
Left side		Right side			Left side		Right side			circle size		matrix data																													circle color		matrix data
x	y	x	y		x	y	x	y
0	3.058	0	3.058		0.01026	4.13862	-0.2293	3.42448		4.35242	0.34	3.91012	2.48617	-0.00170575	0.2515	0.503	0.75475	3.8895	3.958	4.0525	1.79999	3.33937	-7.15953e-06	-0.322756	-3.74085	0.65	3.65475	2.08367	0.124936	0.307	0.6165	0.926	3.613	3.7095	3.858	1.7956	6.80245	-0.00333443	-1.41478		-0.622234	-0.466006	1.15322	-0.527713	-0.673825	-0.552456	-0.851928	-0.955131	1.25325
0	3.085	0	3.076		0.01934	4.11896	-0.27072	3.43472		3.944	0.34	3.92563	2.56863	-0.30768	0.2455	0.492	0.7385	3.9025	3.973	4.06025	1.79992	3.73963	-0.00010784	-0.530658	-4.76226	0.65	3.62332	2.26997	-0.186902	0.309	0.621	0.933	3.589	3.674	3.822	1.78859	6.77598	-0.00936778	-1.42689		-0.664965	-0.466006	1.25185	-0.45324	-1.14116	-0.571097	-0.871663	-0.975282	1.32512
0	3.113	0	3.09433		0.02843	4.10087	-0.31213	4.16649		4.76667	0.34	3.92714	2.53655	-0.00712457	0.247	0.4945	0.742	3.906	3.9725	4.059	1.79989	3.31115	-8.87695e-05	-0.365094	-4.74717	0.616667	3.62931	2.49456	-0.271286	0.309	0.621	0.933	3.584	3.672	3.821	1.78931	6.72177	-0.00868352	-1.47213		-0.578894	-0.466006	1.26145	-0.482216	-0.682102	-0.566437	-0.867178	-0.970942	1.34446
0	3.14	0	3.113		0.03752	4.08356	-0.31213	3.44614		NaN	NaN	NaN	NaN	NaN	NaN	NaN	NaN	NaN	NaN	NaN	NaN	NaN	NaN	NaN	NaN	NaN	NaN	NaN	NaN	NaN	NaN	NaN	NaN	NaN	NaN	NaN	NaN	NaN	NaN		NaN	NaN	NaN	NaN	NaN	NaN	NaN	NaN	NaN
0	3.166	0	3.131		0.0466	4.06744	-0.35355	4.1598		13.5939	0.28	3.89178	3.83704	1.09944	0.516	1.0775	1.639	3.888	3.954	4.083	1.795	4.26617	0.00380725	-0.506409	-7	0.666667	3.421	2.31162	-0.41809	0.638	1.267	1.897	3.3795	3.4925	3.684	1.79964	2.4468	-9.34649e-05	0.15071		0.34465	-1.37556	1.03655	0.692352	1.00802	0.269324	0.178738	0.141389	1.24496
0.001	3.192	0	3.14867		0.05569	4.05131	-0.35355	3.45993		13.5833	0.3	3.893	4.12362	1.18101	0.51175	1.082	1.65225	3.8855	3.952	4.081	1.79229	4.2804	0.00641945	-0.575826	-7	0.666667	3.428	2.16215	-0.368257	0.6335	1.267	1.9005	3.3845	3.498	3.69125	1.79768	2.50207	-0.00173945	0.105278		0.34354	-1.07238	1.04434	0.951179	1.1326	0.256119	0.186811	0.15782	1.23114
0.001	3.217	0.0384615	3.166		0.06478	4.03637	-0.39497	4.15271		13.5833	0.3	3.893	4.01445	1.16756	0.51075	1.08	1.64925	3.8855	3.952	4.081	1.79214	4.24178	0.00614727	-0.562209	-7	0.683333	3.419	2.19733	-0.370977	0.636	1.273	1.91	3.379	3.4955	3.688	1.79452	2.51213	-0.00328505	0.0876034		0.34354	-1.07238	1.04434	0.852578	1.11207	0.253012	0.183223	0.1541	1.23114
0.002	3.242	0.0196078	3.18333		0.07386	4.02064	-0.39497	3.47607		NaN	NaN	NaN	NaN	NaN	NaN	NaN	NaN	NaN	NaN	NaN	NaN	NaN	NaN	NaN	NaN	NaN	NaN	NaN	NaN	NaN	NaN	NaN	NaN	NaN	NaN	NaN	NaN	NaN	NaN		NaN	NaN	NaN	NaN	NaN	NaN	NaN	NaN	NaN
0.002	3.268	0	3.20033		0.08295	4.0053	-0.43639	4.14562		14.9898	0.3	3.661	2.58251	0.702253	1.106	2.2125	3.32	3.647	3.739	3.941	1.79997	2.7675	-3.11949e-05	0.031811	-12.7288	0.6	3.642	2.25134	-0.57638	1.126	2.2525	3.378	3.583	3.6835	3.901	1.79997	2.72483	-1.6512e-05	0.0537153		0.490693	-1.07238	-0.430944	-0.440702	0.401372	2.1024	2.21495	2.22592	-0.0872696
0.004	3.293	0.04	3.217		0.09204	3.99036	-0.43639	3.48631		15.0915	0.316667	3.663	2.61031	0.628443	1.1125	2.2265	3.3405	3.6395	3.738	3.9425	1.79997	2.76555	-3.01612e-05	0.00382765	-12.7034	0.65	3.633	2.37593	-0.479714	1.12375	2.248	3.37225	3.583	3.693	3.91	1.79999	2.72022	5.69684e-06	0.0249285		0.501333	-0.819721	-0.418226	-0.415595	0.288638	2.1226	2.24007	2.25135	-0.128729
0.005	3.318	0.0196078	3.23367		0.10112	3.9762	-0.4778	4.13814		15.0147	0.283333	3.72976	2.58881	0.387357	1.01575	2.042	3.068	3.72275	3.815	3.97	1.79827	3.43174	-0.00128177	-0.0149677	-10.5	0.7	3.49741	2.21242	-0.0863733	1.14025	2.28	3.42075	3.4695	3.595	3.8	1.7986	2.67252	-0.000980483	0.0324729		0.493296	-1.32503	0.00631599	-0.435012	-0.0795867	1.82201	1.90907	1.91343	0.331471
0.007	3.343	0	3.25067		0.11021	3.96244	-0.4778	3.50679		NaN	NaN	NaN	NaN	NaN	NaN	NaN	NaN	NaN	NaN	NaN	NaN	NaN	NaN	NaN	NaN	NaN	NaN	NaN	NaN	NaN	NaN	NaN	NaN	NaN	NaN	NaN	NaN	NaN	NaN		NaN	NaN	NaN	NaN	NaN	NaN	NaN	NaN	NaN
0.009	3.368	0.08	3.268		0.1193	3.94906	-0.51922	4.11687		6.39355	0.38	3.70169	3.23573	0.546946	0.21125	1.057	1.58475	3.60975	3.809	4.00825	1.47049	1.80892	-0.106542	-0.00830049	-4.7177	0.533333	3.55027	2.39693	-0.455361	0.4435	1.219	2.019	3.29125	3.58	3.86775	1.42241	1.80773	-0.147942	-0.00688085		-0.408683	0.140363	-0.172173	0.149267	0.164163	-0.677509	0.14196	0.0741164	-0.293185
0.012	3.393	0.06	3.28467		0.12838	3.93727	-0.51922	3.54736		6.44545	0.38	3.70986	3.27706	0.574478	0.2185	1.062	1.58425	3.61725	3.814	4.01075	1.4755	1.81136	-0.114355	-0.00763481	-4.79558	0.516667	3.57142	2.43954	-0.47401	0.4455	1.2385	2.023	3.2885	3.5785	3.8685	1.42174	1.80734	-0.159032	-0.00539447		-0.403253	0.140363	-0.120263	0.186589	0.206214	-0.654984	0.150931	0.0734963	-0.251725
0.015	3.418	0.04	3.30133		0.13747	3.92586	-0.51922	3.50246		6.38182	0.38	3.71286	3.38849	0.608797	0.2205	1.07	1.5865	3.62025	3.816	4.01275	1.4785	1.81217	-0.123716	-0.00990962	-4.79558	0.516667	3.56942	2.3855	-0.454232	0.44575	1.233	2.023	3.29025	3.579	3.86775	1.42283	1.80638	-0.156855	-0.00759346		-0.409911	0.140363	-0.101186	0.287232	0.258631	-0.64877	0.165283	0.0762865	-0.235142
0.019	3.443	0.08	3.318		0.14656	3.91485	-0.56064	4.07709		NaN	NaN	NaN	NaN	NaN	NaN	NaN	NaN	NaN	NaN	NaN	NaN	NaN	NaN	NaN	NaN	NaN	NaN	NaN	NaN	NaN	NaN	NaN	NaN	NaN	NaN	NaN	NaN	NaN	NaN		NaN	NaN	NaN	NaN	NaN	NaN	NaN	NaN	NaN
0.024	3.468	0.08	3.33467		0.15564	3.90384	-0.56064	4.02313		2.70612	0.42	3.822	2.63574	0.747396	0.16	0.3205	0.481	3.759	3.846	3.975	1.79999	5.05553	7.41368e-06	-1.05444	-2.2	0.7	3.694	2.41213	-0.593165	0.161	0.322	0.483	3.655	3.756	3.898	1.80031	3.08393	0.000216418	-0.319705		-0.794476	0.746732	0.59285	-0.392622	0.470322	-0.836739	-1.17934	-1.2946	0.531858
0.03	3.493	0.08	3.35133		0.16473	3.89361	-0.56064	3.58911		2.63673	0.46	3.832	2.54632	0.634088	0.159	0.318	0.477	3.761	3.847	3.975	1.79998	5.16249	-2.33567e-06	-1.05844	-2.36948	0.7	3.69622	2.80436	-0.714019	0.16	0.32	0.48	3.66	3.759	3.9	1.80024	3.2601	0.000170993	-0.385456		-0.801736	1.3531	0.65644	-0.473387	0.29726	-0.839846	-1.18382	-1.29956	0.542914
0.038	3.518	0.12	3.368		0.17382	3.88417	-0.56064	3.54145		2.6	0.42	3.822	2.46077	0.627623	0.16	0.32	0.48	3.75925	3.847	3.975	1.8	5.10411	8.5687e-06	-1.06696	-2.2	0.7	3.693	2.49402	-0.620935	0.16075	0.322	0.483	3.657	3.757	3.899	1.80028	3.13691	0.000194998	-0.330663		-0.805579	0.746732	0.59285	-0.550657	0.287385	-0.836739	-1.18023	-1.29584	0.53324
0.047	3.544	0.12	3.38467		0.1829	3.87434	-0.60206	4.06803		NaN	NaN	NaN	NaN	NaN	NaN	NaN	NaN	NaN	NaN	NaN	NaN	NaN	NaN	NaN	NaN	NaN	NaN	NaN	NaN	NaN	NaN	NaN	NaN	NaN	NaN	NaN	NaN	NaN	NaN		NaN	NaN	NaN	NaN	NaN	NaN	NaN	NaN	NaN
0.059	3.569	0.12	3.40133		0.19199	3.8649	-0.60206	4.04204		33.9286	0.4	3.357	4.24148	1.48828	0.26925	0.511	0.7535	3.3385	3.362	3.3945	1.7921	6.54198	-0.00580825	-0.133343	-18.5472	0.433333	3.24607	3.33205	-1.0711	0.257	0.505	0.753	3.189	3.2405	3.264	1.79799	30.9293	-0.000778957	-4.98333		2.47214	0.443548	-2.36407	1.05763	1.60192	-0.497308	-0.837576	-0.956681	-1.79264
0.078	3.594	0.16	3.418		0.20108	3.85586	-0.60206	4.01447		39.75	0.4	3.35457	6.78006	2.07042	0.2695	0.513	0.7555	3.3355	3.36	3.3925	1.79386	6.54148	-0.00488547	-0.189738	-9.25	0.366667	3.20976	1.95627	0.148798	0.2745	0.5315	0.7875	3.129	3.191	3.2225	1.77395	10.8462	-0.0218585	-3.01146		3.0812	0.443548	-2.37951	3.35039	2.49105	-0.496531	-0.833988	-0.954201	-1.80922
0.131	3.616	0.18	3.43467		0.21016	3.84721	-0.60206	3.9869		28.1176	0.4	3.37057	3.5669	1.29766	0.27025	0.513	0.75575	3.3515	3.376	3.40875	1.79369	6.39122	-0.00443403	-0.39726	-10.9	0.333333	3.18286	2.19964	0.0297666	0.2745	0.5315	0.788	3.0985	3.16	3.1915	1.77352	10.6578	-0.0219747	-2.98771		1.86418	0.443548	-2.27777	0.448364	1.31077	-0.494201	-0.833988	-0.953891	-1.72077
0.185	3.631	0.2	3.45133		0.21925	3.83895	-0.60206	3.61274		NaN	NaN	NaN	NaN	NaN	NaN	NaN	NaN	NaN	NaN	NaN	NaN	NaN	NaN	NaN	NaN	NaN	NaN	NaN	NaN	NaN	NaN	NaN	NaN	NaN	NaN	NaN	NaN	NaN	NaN		NaN	NaN	NaN	NaN	NaN	NaN	NaN	NaN	NaN
0.238	3.643	0.24	3.468		0.22834	3.8303	-0.64348	3.99399		5.19492	0.38	3.75431	2.54863	-0.250638	0.703	1.326	1.949	3.691	3.8245	4.008	1.78857	1.96891	-0.0084266	0.172428	-3.9662	0.6	3.33258	3.26623	1.22133	0.785	1.516	2.24775	3.1805	3.391	3.624	1.7845	3.08141	-0.0104157	-0.768747		-0.534089	0.140363	0.162387	-0.471302	-1.05403	0.850317	0.624553	0.525807	0.155959
0.291	3.655	0.28	3.48467		0.23742	3.82282	-0.64348	3.62455		4.97314	0.34	3.73904	2.11643	0.0817383	0.6905	1.3	1.9095	3.69275	3.828	4.007	1.79492	1.9752	-0.00312395	0.116825	-3.84626	0.55	3.33516	3.14927	1.17415	0.78525	1.517	2.248	3.13225	3.355	3.58875	1.78427	2.85467	-0.010608	-0.681974		-0.557292	-0.466006	0.0653152	-0.861654	-0.546376	0.811481	0.577908	0.476825	0.165633
0.345	3.667	0.32	3.50133		0.24651	3.81457	-0.68489	4.00226		5.36343	0.38	3.76563	2.17855	0.216232	0.6905	1.3	1.9095	3.69875	3.832	4.00925	1.79398	1.97783	-0.00387153	0.119783	-3.99294	0.55	3.31984	3.14232	1.13293	0.78525	1.517	2.248	3.12675	3.339	3.568	1.785	2.90387	-0.00995421	-0.693943		-0.516458	0.140363	0.234412	-0.805543	-0.340956	0.811481	0.577908	0.476825	0.198801
0.398	3.679	0.346154	3.518		0.2556	3.80709	-0.68489	3.96484		NaN	NaN	NaN	NaN	NaN	NaN	NaN	NaN	NaN	NaN	NaN	NaN	NaN	NaN	NaN	NaN	NaN	NaN	NaN	NaN	NaN	NaN	NaN	NaN	NaN	NaN	NaN	NaN	NaN	NaN		NaN	NaN	NaN	NaN	NaN	NaN	NaN	NaN	NaN
0.451	3.69	0.411765	3.53533		0.26468	3.79962	-0.68489	3.63401		5	0.3	3.68314	4.28018	-0.15449	0.6865	1.299	1.9115	3.65925	3.83	4.03075	1.79613	1.97468	-0.00224458	-0.101124	-3.79747	0.5	3.26293	3.16915	1.20659	0.825	1.5	2.175	3.1685	3.367	3.597	1.77	4.98467	-0.00120493	-1.68087		-0.554482	-1.07238	-0.290138	1.09258	-0.907182	0.799053	0.576114	0.479305	-0.0195525
0.504	3.7	0.48	3.55233		0.27377	3.79215	-0.72631	3.9609		5	0.32	3.71482	3.83845	-0.468279	0.699	1.374	2.049	3.7	3.8895	4.113	1.7556	2.36794	-0.0536583	-0.39839	-3.79213	0.433333	3.41883	2.92186	1.12551	0.749	1.449	2.149	3.2865	3.492	3.727	1.77267	6.02654	-0.0213241	-1.77361		-0.554482	-0.769191	-0.0887276	0.693628	-1.38645	0.837889	0.710666	0.649813	0.205711
0.558	3.709	0.76	3.569		0.28286	3.78546	-0.72631	3.63952		5	0.36	3.73612	3.76379	-0.500974	0.599	1.174	1.749	3.67	3.8225	4.018	1.79454	2.60017	-0.00341974	-0.33668	-3.84615	0.466667	3.40141	3.40084	1.21287	0.724	1.399	2.074	3.3025	3.502	3.72725	1.79617	7.71325	0.000592293	-1.86835		-0.554482	-0.162821	0.0467574	0.626196	-1.43639	0.527198	0.351861	0.277796	0.0398727
0.611	3.717	1.53191	3.58567		0.29194	3.77799	-0.76773	3.9483		NaN	NaN	NaN	NaN	NaN	NaN	NaN	NaN	NaN	NaN	NaN	NaN	NaN	NaN	NaN	NaN	NaN	NaN	NaN	NaN	NaN	NaN	NaN	NaN	NaN	NaN	NaN	NaN	NaN	NaN		NaN	NaN	NaN	NaN	NaN	NaN	NaN	NaN	NaN
0.664	3.726	2.40909	3.60133		0.30103	3.77131	-0.76773	3.92703		6.43243	0.48	3.69827	1.60433	-0.177274	0.026	0.6275	1.534	3.4235	3.713	3.9205	1.79672	2.16314	0.494849	-0.369163	-3.57835	0.25	3.40269	1.5365	0.401943	0.5435	1.517	2.309	3.12375	3.429	3.7285	1.63434	2.05672	-0.135646	-0.224618		-0.404615	1.65629	-0.193928	-1.32416	-0.941981	-1.25307	-0.628573	0.0111835	-1.32276
0.718	3.736	3.6	3.616		0.31012	3.76462	-0.76773	3.64504		6.625	0.55	3.69945	1.42456	-0.0505197	0.0165	0.3895	1.19	3.3675	3.674	3.8325	1.91111	2.09984	0.615472	-0.449597	-3.0119	0.075	3.44869	1.57607	0.0785831	0.5675	1.354	1.815	3.03725	3.294	3.566	1.7324	2.00055	-0.378815	-0.0620339		-0.384468	2.71743	-0.186413	-1.48653	-0.748382	-1.28258	-1.05555	-0.415396	-1.63233
0.771	3.746	3.96296	3.626		0.3192	3.75794	-0.80915	3.93412		6.625	0.46	3.709	1.66689	-0.275487	0.0255	0.718	1.6105	3.47425	3.736	3.93225	1.74748	2.21678	0.429718	-0.374989	-3.4569	0.2	3.47308	1.42778	0.330206	0.54525	1.493	2.382	3.08725	3.445	3.72825	1.57962	1.96923	-0.147358	-0.204791		-0.384468	1.3531	-0.125713	-1.26766	-1.09199	-1.25462	-0.466213	0.106048	-1.04222
0.824	3.757	4.41667	3.635		0.32829	3.75164	-0.80915	3.64819
0.878	3.767	4.41667	3.643		0.33738	3.74496	-0.85056	3.92191
0.931	3.777	4.45833	3.651		0.34646	3.73866	-0.85056	3.65134
0.984	3.788	4.5	3.659		0.35555	3.73277	-0.89198	3.93924
1.037	3.798	4.41667	3.667		0.36464	3.72647	-0.89198	3.90576
1.091	3.809	4.6087	3.675		0.37372	3.72097	-0.89198	3.65409
1.144	3.82	4.81818	3.68267		0.38281	3.71546	-0.9334	3.88135
1.197	3.831	5.3	3.69		0.39189	3.71035	-0.9334	3.65685
1.251	3.842	5.63158	3.69667		0.40098	3.70602	-0.97482	3.88883
1.304	3.854	6	3.703		0.41007	3.7013	-0.97482	3.8648
1.357	3.866	6.625	3.709		0.41915	3.69698	-0.97482	3.65921
1.41	3.879	6.23529	3.71433		0.42824	3.69226	-1.01624	3.88962
1.464	3.893	5.88889	3.72		0.43733	3.68793	-1.01624	3.85417
1.517	3.907	5.4	3.726		0.44641	3.68282	-1.01624	3.66158
1.57	3.921	5.35	3.73267		0.4555	3.67771	-1.05765	3.8522
1.624	3.936	5.3	3.73933		0.46459	3.67181	-1.05765	3.66355
1.677	3.95	4.81818	3.746		0.47367	3.66473	-1.09907	3.84354
1.73	3.966	5.09524	3.75333		0.48276	3.65568	-1.09907	3.81006
1.784	3.982	5.4	3.76033		0.49185	3.64585	-1.09907	3.66591
1.837	3.998	5.3	3.767		0.50093	3.63366	-1.14049	3.82503
1.89	4.013	5.04762	3.77367		0.51002	3.62029	-1.14049	3.66709
1.943	4.028	4.81818	3.78067		0.51911	3.60535	-1.18191	3.82345
1.997	4.044	5.3	3.788		0.52819	3.59001	-1.18191	3.66827
2.05	4.06	5.09524	3.79467		0.53728	3.57349	-1.22332	3.82148
2.103	4.077	4.90909	3.80167		0.54637	3.55658	-1.22332	3.66945
2.157	4.094	4.81818	3.809		0.55545	3.53967	-1.26474	3.79037
2.21	4.111	4.81818	3.81633		0.56454	3.52197	-1.26474	3.67024
2.263	4.128	4.81818	3.82367		0.57363	3.50349	-1.30616	3.788
2.316	4.146	4.90909	3.831		0.58271	3.48501	-1.30616	3.67142
2.37	4.166	4.65217	3.83833		0.5918	3.46298	-1.34758	3.77776
2.423	4.186	4.41667	3.846		0.5958	3.46101	-1.34758	3.67221
2.458	4.2	4.41667	3.854		0.5989	3.45876	-1.389	3.77501
		4.24	3.862				-1.389	3.67339
		4.07692	3.87033				-1.43041	3.75492
		3.85714	3.879				-1.43041	3.67497
		3.82143	3.88833				-1.47183	3.74468
		3.78571	3.89767				-1.47183	3.73208
		3.78571	3.907				-1.47183	3.67654
		3.68966	3.91633				-1.51325	3.73405
		3.6	3.926				-1.51325	3.67812
		3.78571	3.936				-1.55467	3.72656
		3.53333	3.94533				-1.55467	3.68009
		3.3125	3.95533				-1.59608	3.72459
		3.375	3.966				-1.59608	3.68088
		3.34375	3.97667				-1.6375	3.72341
		3.3125	3.98733				-1.6375	3.68127
		3.53333	3.998				-1.67892	3.72262
		3.53333	4.008				-1.67892	3.68206
		3.53333	4.018				-1.72034	3.71829
		3.375	4.028				-1.72034	3.68245
		3.34375	4.03867				-1.76176	3.71593
		3.3125	4.04933				-1.76176	3.68284
		3.11765	4.06				-1.80317	3.71396
		3.14706	4.07133				-1.80317	3.68363
		3.17647	4.08267				-1.84459	3.71278
		3.11765	4.094				-1.84459	3.68403
		3.11765	4.10533				-1.88601	3.70884
		3.11765	4.11667				-1.88601	3.68442
		2.94444	4.128				-1.92743	3.69427
		2.81579	4.14				-1.96884	3.69387
		2.7	4.15267				-2.01026	3.69466
		2.65	4.166				-2.05168	3.69545
		2.58824	4.17933				-2.0931	3.69545
		2.5	4.19067				-2.13452	3.69545
[truncated: 21 more columns]

## Sheet: Figure3
Figure 3a
Left side										Left side Probability density vector （1 by 100 for each class）
17	0	0	0	0	0	0	0	0		2.39317	2.44959	2.50615	2.56281	2.61951	2.6762	2.73282	2.78931	2.84563	2.90171	2.9575	3.01293	3.06794	3.12249	3.1765	3.22991	3.28267	3.33471	3.38597	3.43639	3.48591	3.53448	3.58202	3.62848	3.67381	3.71795	3.76083	3.80241	3.84262	3.88143	3.91877	3.9546	3.98887	4.02153	4.05253	4.08185	4.10943	4.13524	4.15924	4.1814
0	13	0	0	0	0	0	0	0		0.31249	0.341108	0.37177	0.40456	0.43956	0.476848	0.516497	0.558576	0.603147	0.650264	0.699976	0.752321	0.807326	0.86501	0.92538	0.988428	1.05414	1.12247	1.19338	1.2668	1.34266	1.42085	1.50127	1.58378	1.66823	1.75446	1.8423	1.93153	2.02194	2.1133	2.20537	2.29789	2.39057	2.48314	2.57529	2.66673	2.75713	2.84618	2.93355	3.01891
0	0	23	0	0	0	0	0	0		0.0738914	0.0820826	0.0910449	0.100834	0.111508	0.123126	0.135751	0.149445	0.164274	0.180303	0.197598	0.216227	0.236257	0.257754	0.280785	0.305414	0.331705	0.359717	0.389509	0.421135	0.454644	0.490082	0.527489	0.566897	0.608335	0.651821	0.697365	0.744972	0.794632	0.84633	0.900036	0.955712	1.01331	1.07276	1.134	1.19692	1.26145	1.32745	1.39481	1.46338
0	0	0	19	0	0	0	0	0		0.216081	0.233735	0.252522	0.272485	0.293665	0.316102	0.339837	0.364905	0.391343	0.41918	0.448447	0.479169	0.511367	0.545059	0.580259	0.616974	0.655207	0.694956	0.736212	0.77896	0.823179	0.868842	0.915912	0.964347	1.0141	1.06511	1.11731	1.17064	1.225	1.28032	1.33649	1.39342	1.45098	1.50908	1.56757	1.62633	1.68523	1.74411	1.80284	1.86126
0	0	0	0	12	0	0	0	0		1.35759	1.41927	1.48267	1.54777	1.61455	1.68297	1.75302	1.82465	1.89782	1.97248	2.04858	2.12607	2.20487	2.28493	2.36616	2.44849	2.53183	2.6161	2.7012	2.78704	2.8735	2.96047	3.04786	3.13553	3.22336	3.31124	3.39903	3.4866	3.57381	3.66053	3.74662	3.83193	3.91632	3.99964	4.08176	4.16252	4.24177	4.31938	4.3952	4.46908
0	0	0	0	0	12	0	0	0		0.802033	0.831649	0.861758	0.892337	0.923359	0.954794	0.986613	1.01878	1.05127	1.08404	1.11706	1.15027	1.18366	1.21716	1.25075	1.28436	1.31796	1.3515	1.38493	1.41821	1.45127	1.48406	1.51655	1.54867	1.58036	1.61159	1.64229	1.67241	1.7019	1.7307	1.75877	1.78605	1.81249	1.83805	1.86267	1.8863	1.90891	1.93044	1.95086	1.97013
0	0	0	0	0	0	16	0	1		0.307401	0.326958	0.347433	0.368844	0.391209	0.414541	0.438854	0.464158	0.490461	0.51777	0.546088	0.575416	0.605751	0.637089	0.669421	0.702735	0.737017	0.772248	0.808405	0.845463	0.883393	0.92216	0.961728	1.00205	1.0431	1.0848	1.12712	1.16999	1.21335	1.25715	1.3013	1.34575	1.39041	1.43521	1.48007	1.5249	1.56962	1.61414	1.65836	1.70221
0	0	0	0	0	0	3	12	0		0.303506	0.320485	0.338116	0.356402	0.375346	0.394948	0.415208	0.436123	0.457686	0.479893	0.502734	0.526198	0.550271	0.574938	0.600181	0.625981	0.652314	0.679155	0.706478	0.734252	0.762446	0.791023	0.819949	0.849183	0.878684	0.908409	0.938311	0.968344	0.998456	1.0286	1.05871	1.08875	1.11866	1.14837	1.17783	1.20698	1.23577	1.26412	1.29199	1.31931
0	1	0	2	0	0	0	0	13		0.584071	0.611726	0.640064	0.669058	0.69868	0.728899	0.759681	0.790987	0.822776	0.855005	0.887626	0.920589	0.953841	0.987326	1.02099	1.05476	1.08858	1.12239	1.15611	1.18968	1.22303	1.25608	1.28876	1.32099	1.3527	1.38382	1.41427	1.44397	1.47286	1.50084	1.52787	1.55385	1.57873	1.60244	1.62491	1.64608	1.66589	1.68429	1.70123	1.71665
Right side										Right side Probability density vector （1 by 100 for each class）
17	0	0	0	0	0	0	0	0		0.265681	0.290421	0.317039	0.345633	0.3763	0.40914	0.444249	0.481724	0.521659	0.564149	0.60928	0.657141	0.70781	0.761365	0.817873	0.877397	0.939992	1.0057	1.07456	1.1466	1.22182	1.30024	1.38183	1.46658	1.55443	1.64534	1.73923	1.83601	1.93558	2.03781	2.14257	2.24969	2.359	2.4703	2.58339	2.69804	2.81399	2.93099	3.04876	3.16702
0	13	0	0	0	0	0	0	0		0.505402	0.53847	0.573116	0.609368	0.647252	0.686789	0.727998	0.770891	0.815477	0.861762	0.909745	0.959418	1.01077	1.06379	1.11844	1.1747	1.23253	1.29188	1.35271	1.41497	1.47857	1.54346	1.60954	1.67675	1.74498	1.81413	1.88409	1.95476	2.026	2.0977	2.16972	2.24192	2.31416	2.38629	2.45815	2.52959	2.60045	2.67057	2.73977	2.8079
0	0	23	0	0	0	0	0	0		0.269397	0.296625	0.32605	0.357782	0.391934	0.428615	0.46793	0.50998	0.554862	0.602666	0.653473	0.707355	0.764376	0.824587	0.888024	0.954713	1.02466	1.09786	1.17428	1.25389	1.3366	1.42235	1.51102	1.60249	1.69659	1.79316	1.89199	1.99288	2.09556	2.19978	2.30526	2.41167	2.51869	2.62599	2.73318	2.83991	2.94578	3.05039	3.15333	3.25419
0	0	0	19	0	0	0	0	0		0.55362	0.603144	0.656039	0.712421	0.772401	0.83608	0.903547	0.974884	1.05016	1.12941	1.2127	1.30002	1.39138	1.48675	1.58611	1.68937	1.79645	1.90723	2.02158	2.13933	2.26029	2.38423	2.51091	2.64006	2.77136	2.90451	3.03914	3.17488	3.31133	3.44807	3.58467	3.72067	3.85559	3.98896	4.12029	4.24907	4.37481	4.497	4.61514	4.72875
0	0	0	0	12	0	0	0	0		0.553249	0.595675	0.640668	0.688322	0.738728	0.791976	0.848153	0.907342	0.969622	1.03507	1.10375	1.17572	1.25105	1.32978	1.41195	1.49759	1.58673	1.67937	1.77551	1.87515	1.97826	2.0848	2.19473	2.30798	2.42448	2.54412	2.66682	2.79244	2.92084	3.05187	3.18537	3.32115	3.45901	3.59873	3.74008	3.88282	4.0267	4.17143	4.31674	4.46233
0	0	0	0	0	12	0	0	0		2.01594	2.08666	2.1584	2.23108	2.30465	2.37903	2.45414	2.5299	2.60623	2.68304	2.76023	2.83772	2.91541	2.99318	3.07095	3.1486	3.22601	3.30309	3.37971	3.45576	3.53112	3.60568	3.67931	3.7519	3.82331	3.89345	3.96217	4.02937	4.09493	4.15873	4.22066	4.2806	4.33844	4.39408	4.44741	4.49833	4.54675	4.59256	4.63569	4.67604
0	0	0	0	0	0	17	0	0		0.335722	0.355297	0.375681	0.396883	0.418912	0.441773	0.465469	0.490003	0.515375	0.541581	0.568617	0.596475	0.625145	0.654614	0.684866	0.715884	0.747644	0.780125	0.813296	0.847129	0.88159	0.916642	0.952245	0.988357	1.02493	1.06192	1.09927	1.13693	1.17485	1.21295	1.25118	1.28948	1.32777	1.36599	1.40408	1.44194	1.47953	1.51675	1.55353	1.58979
0	0	0	0	0	0	0	14	1		0.388238	0.407874	0.428184	0.449173	0.47084	0.493186	0.51621	0.539907	0.564272	0.5893	0.614981	0.641304	0.668258	0.695828	0.723997	0.752748	0.78206	0.811909	0.842273	0.873123	0.904431	0.936167	0.968297	1.00079	1.0336	1.06669	1.10003	1.13357	1.16726	1.20106	1.23493	1.2688	1.30264	1.33639	1.36999	1.40339	1.43655	1.46939	1.50187	1.53393
0	0	0	0	0	0	0	0	16		0.445096	0.475304	0.50692	0.539954	0.574414	0.6103	0.647607	0.686324	0.726436	0.76792	0.810745	0.854875	0.900266	0.946868	0.994622	1.04346	1.09332	1.1441	1.19573	1.24811	1.30113	1.35469	1.40867	1.46295	1.51739	1.57187	1.62625	1.68037	1.7341	1.78729	1.83977	1.8914	1.94202	1.99147	2.03959	2.08623	2.13124	2.17447	2.21576	2.25498
Figure 3b										Figure 3c
Boxplot (scatters are the values below)										F1 for IL (one row for one class, one column for one noise level)											standard deviation for IL				Figure 3c
0.964583	0.951389	0.993056								0.988372	0.986005	0.969118	0.963362	0.934609	0.880592	0.873942	0.842441	0.808138	0.790298		0.0706414				F1 for MV (one row for one class, one column for one noise level)											standard deviation for MV				Figure 3c
0.952083	0.958333	0.965278								0.984848	0.982109	0.948169	0.866791	0.885564	0.857849	0.844397	0.843129	0.858273	0.872285		0.0527869				1	0.965517	1	1	1	0.88	0.866667	0.930233	0.846154	0.823529		0.0676196				F1 for WDV (one row for one class, one column for one noise level)
0.93125	0.923611	0.972222								0.991304	0.988108	0.986499	0.936472	0.957567	0.89507	0.925791	0.897928	0.893861	0.849427		0.0459833				0.962963	0.96	0.923077	0.965517	0.864865	0.842105	0.8	0.846154	0.918919	0.888889		0.055028				1	1	1	1	1	1	1	0.976744	0.956522	0.9375
0.90625	0.923611	0.979167								0.979381	0.966952	0.909854	0.929864	0.848957	0.837708	0.812026	0.775112	0.777211	0.734424		0.0810712				1	1	0.976744	0.965517	0.974359	0.903226	0.952381	0.923077	0.971429	0.869565		0.0403298				1	0.979592	1	1	0.923077	0.926829	0.947368	0.96	1	1
0.902083	0.930556	0.951389								0.995851	0.999648	0.990181	0.994649	0.986566	0.99882	0.956542	0.937275	0.954758	0.962069		0.0215205				0.95	1	0.933333	0.976744	0.916667	0.947368	0.826087	0.72	0.8	0.717949		0.0992673				1	1	1	1	1	1	1	1	1	1
0.839583	0.875	0.9375								0.991597	0.977082	0.985447	0.938646	0.930572	0.869252	0.89704	0.949646	0.92704	0.934589		0.0365164				1	1	1	1	1	1	0.833333	1	0.962963	0.971429		0.0495688				1	1	1	1	1	1	0.976744	0.8	0.875	0.909091
0.830556	0.868056	0.958333								0.929412	0.874556	0.912042	0.854192	0.875632	0.775523	0.716508	0.780532	0.819354	0.690452		0.0765722				1	0.969697	1	1	0.914286	0.888889	0.96	1	0.857143	0.9375		0.0491946				1	1	1	1	1	1	1	1	1	0.971429
0.845833	0.902778	0.9375								0.903448	0.895157	0.815104	0.87558	0.890852	0.75121	0.741806	0.768516	0.778546	0.778181		0.0614078				0.888889	0.903226	0.967742	0.837209	0.909091	0.875	0.866667	0.864865	0.820513	0.714286		0.0633247				1	1	1	1	0.914286	0.888889	1	1	1	1
0.838889	0.847222	0.9375								0.914286	0.894509	0.874664	0.85045	0.825999	0.757639	0.721061	0.750715	0.750732	0.635371		0.0840914				0.888889	0.909091	0.733333	0.787879	0.916667	0.758621	0.9	0.916667	0.75	0.740741		0.0776054				1	0.875	1	0.947368	0.9375	0.866667	0.903226	0.894737	0.888889	0.727273
0.801389	0.8125	0.909722																							0.866667	0.923077	0.8	0.827586	0.909091	0.777778	0.833333	0.827586	0.705882	0.647059		0.0809169				0.965517	0.903226	0.818182	0.918919	0.916667	0.866667	0.857143	0.88	0.918919	0.967742
																																								0.969697	0.928571	0.92	0.967742	0.909091	0.888889	0.914286	0.857143	0.8125	0.705882
Figure 3d
Feature importance (sorted order)
0.109713	0.0971248	0.08397	0.0796986	0.0739863	0.0739286	0.0713644	0.0571444	0.0503995	0.0412321	0.0326491	0.032031	0.0315269	0.0223676	0.0193174	0.0173615	0.0146588	0.0139724	0.0135525	0.00881723	0.00838925	0.00817043	0.00782848	0.00705969	0.00467038	0.00454896	0.00439218	0.00424538	0.00403172	0.00184772
Feature importance deviation (sorted order)
0.10095	0.0924348	0.0783537	0.0887595	0.0746974	0.0733444	0.0705241	0.0714138	0.0578707	0.0571252	0.0553663	0.0534134	0.0485872	0.0382745	0.0403689	0.0331885	0.0335079	0.0286708	0.0318632	0.0237017	0.0212381	0.0206415	0.0199301	0.0203393	0.0109694	0.0165179	0.0197829	0.0151256	0.0114498	0.00546207
Zscore of F1 (1 row by 1800 instances)
-0.631944	-0.637406	-0.583247	-0.708442	-0.581788	-0.654623	-0.649088	-0.633749	-0.632908	-0.571463	-0.597714	-0.63409	-0.705057	-0.654738	-0.712323	-0.607715	-0.553599	-0.61287	-0.707685	-0.657895	-0.558032	-0.690769	-0.587917	-0.673161	-0.568819	-0.683268	-0.684319	-0.668384	-0.605626	-0.600878	-0.680571	-0.605027	-0.731646	-0.565415	-0.563374	-0.644844	-0.636682	-0.561507	-0.599172	-0.668193	-0.577177	-0.59715	-0.658552	-0.662838	-0.626666	-0.651452	-0.651466	-0.659199	-0.614789	-0.713775
Zscore of F16 (1 row by 1800 instances)
0.550264	0.308631	0.20571	0.45389	0.553911	0.578899	0.571264	0.59749	0.520832	0.555244	0.584621	0.548711	0.330607	0.658256	0.484064	0.496981	0.220126	0.611717	0.348886	0.332658	0.299504	0.298537	0.584757	0.414859	0.229836	0.646101	0.537427	0.57818	0.473483	0.612941	0.342708	0.351919	0.336759	0.292462	0.546965	0.707898	0.38287	0.256382	0.516428	0.535606	0.26092	0.649116	0.300105	0.469567	0.61765	0.639981	0.590672	0.424212	0.538577	0.356361
Label vector of the instances (1 row by 1800 instances)
1	1	1	1	1	1	1	1	1	1	1	1	1	1	1	1	1	1	1	1	1	1	1	1	1	1	1	1	1	1	1	1	1	1	1	1	1	1	1	1	1	1	1	1	1	1	1	1	1	1
[truncated: 1,750 more columns]

## Sheet: Figure4
Figure 4a										Figure 4b
mean accuracy of IL										client distribution
0.527895	0.588167	0.636972	0.715004	0.784807	0.852226	0.920447	0.969445			0	0.208122	0.208122	0.172589	0.182741	0.228426	0	0	0
mean accuracy of MV										0.176991	0.0973451	0	0.106195	0.132743	0.141593	0.106195	0.0884956	0.150442
0.545615	0.582516	0.627723	0.704793	0.795752	0.859886	0.935458	0.97195			0.135135	0	0.198198	0.126126	0.144144	0	0.189189	0	0.207207
mean accuracy of WDV										0	0.169811	0.144654	0	0.207547	0.157233	0.138365	0	0.18239
0.760076	0.806236	0.893927	0.948938	0.972767	0.984613	0.992102	0.99183			0	0.509317	0	0	0	0	0	0.490683	0
upper bound and lower bound accuracy of IL										0	0.22093	0	0	0.19186	0.226744	0	0.209302	0.151163
0.589764	0.640329	0.68311	0.746839	0.815245	0.877053	0.939238	0.977727			0	0.297436	0	0.220513	0	0	0	0.251282	0.230769
0.466026	0.536006	0.590833	0.683169	0.754368	0.827398	0.901657	0.961163			0.169492	0.211864	0.144068	0	0.169492	0.169492	0.135593	0	0
upper bound and lower bound accuracy of MV										0.285714	0	0.364286	0	0	0	0	0	0.35
0.719594	0.754176	0.764739	0.824442	0.904327	0.950757	0.987634	0.986314			0.153846	0.136095	0.159763	0.147929	0.118343	0	0.12426	0	0.159763
0.371637	0.410857	0.490708	0.585144	0.687177	0.769015	0.883281	0.957586
upper bound and lower bound accuracy of WDV
0.939707	0.970038	0.973931	1.00426	1.00935	1.00083	1.00121	0.999773			Figure 4c
0.580446	0.642434	0.813923	0.893612	0.936182	0.968398	0.982993	0.983887			Sankey plot
										'Client1'	'Class2',41;'Client1','Class3',41;'Client1','Class4',34;'Client1','Class5',36;'Client1','Class6',45
Accuracy of IL under each MC trial (row for each trial)										'Client2'	'Class1',20;'Client2','Class2',11;'Client2','Class4',12;'Client2','Class5',15;'Client2','Class6',16;'Client2','Class7',12;'Client2','Class8',10;'Client2','Class9',17
0.606089	0.577099	0.692848	0.71671	0.742268	0.862709	0.889272	0.970242			'Client3'	'Class1',15;'Client3','Class3',22;'Client3','Class4',14;'Client3','Class5',16;'Client3','Class7',21;'Client3','Class9',23
0.484109	0.635909	0.669588	0.67651	0.818998	0.882379	0.930342	0.973846			'Client4'	'Class2',27;'Client4','Class3',23;'Client4','Class5',33;'Client4','Class6',25;'Client4','Class7',22;'Client4','Class9',29
0.5064	0.624427	0.634175	0.717315	0.756059	0.872831	0.939073	0.981749			'Client5'	'Client5','Class2',82;'Client5','Class8',79
0.465443	0.567204	0.637686	0.714547	0.82261	0.832816	0.942368	0.970136			'Client6'	'Class2',38;'Client6','Class5',33;'Client6','Class6',39;'Client6','Class8',36;'Client6','Class9',26
0.563753	0.613571	0.636748	0.711024	0.745406	0.850538	0.88868	0.95858			'Client7'	'Class2',58;'Client7','Class4',43;'Client7','Class8',49;'Client7','Class9',45
0.475278	0.615761	0.624863	0.729669	0.746457	0.831601	0.910767	0.972283			'Client8'	'Class1',20;'Client8','Class2',25;'Client8','Class3',17;'Client8','Class5',20;'Client8','Class6',20;'Client8','Class7',16
0.529994	0.601818	0.686711	0.690011	0.787238	0.835061	0.928283	0.964981			'Client9'	'Class1',40;'Client9','Class3',51;'Client9','Class9',49
0.615247	0.540126	0.575606	0.75566	0.738416	0.815517	0.936647	0.951325			'Client10'	Class1',26;'Client10','Class2',23;'Client10','Class3',27;'Client10','Class4',25;'Client10','Class5',20;'Client10','Class7',21;'Client10','Class9',27
0.561068	0.516691	0.684292	0.760648	0.766386	0.88044	0.906651	0.969168
0.582947	0.540545	0.661026	0.706402	0.76287	0.839065	0.887522	0.971142			Accuracy by client
0.542008	0.629616	0.624264	0.688104	0.746714	0.832186	0.934428	0.977792			0.52	0.86	0.59	0.6	0.25	0.55	0.44	0.68	0.32	0.69
0.605958	0.581871	0.650504	0.751756	0.787908	0.883037	0.913881	0.970098			Accuracy by battery class (MV)
0.528999	0.592454	0.699707	0.684116	0.779321	0.841592	0.941064	0.971155			1	1	1	1	1	0	0.92	0	0.83
0.603649	0.620017	0.61835	0.702166	0.832275	0.898455	0.899005	0.963161			Accuracy by battery class (WDV)
0.483381	0.545766	0.673576	0.702938	0.794728	0.855403	0.900965	0.971104			1	1	1	0.87	1	1	0.92	0.89	1
0.461463	0.604556	0.686821	0.64783	0.811111	0.843382	0.933047	0.96942
0.498589	0.572718	0.584096	0.630794	0.771974	0.854104	0.903917	0.971726
0.524791	0.628599	0.583431	0.686243	0.786188	0.91051	0.91139	0.986097
0.551323	0.636291	0.676568	0.715544	0.807208	0.850807	0.945836	0.968417
0.590583	0.669356	0.641691	0.732974	0.745572	0.866363	0.952017	0.974049
0.475812	0.626852	0.573593	0.718899	0.815292	0.829686	0.903073	0.96914
0.700048	0.558677	0.651555	0.721756	0.834556	0.886568	0.910374	0.958073
0.513502	0.736022	0.563042	0.680046	0.798904	0.859944	0.896139	0.970854
0.516957	0.596772	0.581645	0.73344	0.802733	0.85916	0.916662	0.969491
0.479127	0.678595	0.568448	0.715186	0.786314	0.853989	0.909308	0.956718
0.63443	0.613297	0.640535	0.699058	0.822526	0.861617	0.91254	0.967639
0.529365	0.554555	0.61517	0.699597	0.830605	0.858091	0.927341	0.960337
0.58684	0.635697	0.654958	0.677806	0.787719	0.863206	0.933711	0.974538
0.447668	0.492843	0.636304	0.745027	0.726045	0.834219	0.897922	0.963328
0.513364	0.622431	0.615474	0.647667	0.837063	0.834822	0.932924	0.95724
0.482028	0.571176	0.57546	0.7335	0.814887	0.863389	0.910976	0.980753
0.538237	0.603378	0.596994	0.75685	0.797865	0.852136	0.918719	0.963422
0.560826	0.595017	0.578628	0.775025	0.778042	0.843483	0.906514	0.971694
0.535205	0.58254	0.625679	0.753008	0.730121	0.897843	0.932313	0.95868
0.551305	0.622509	0.649436	0.759225	0.78767	0.841647	0.934776	0.975341
0.556539	0.469594	0.637169	0.727528	0.825684	0.856822	0.923323	0.949948
0.580804	0.637679	0.680101	0.746032	0.778405	0.891772	0.951068	0.971996
0.472212	0.638478	0.663713	0.718039	0.827498	0.830584	0.908956	0.962156
0.472943	0.614522	0.636441	0.709311	0.756462	0.836028	0.904287	0.960436
0.408796	0.518359	0.797381	0.709193	0.780071	0.903419	0.909071	0.985205
0.464957	0.628933	0.703379	0.682705	0.76078	0.820938	0.940769	0.979108
0.470776	0.628505	0.666751	0.735878	0.735234	0.848678	0.930117	0.977016
0.636561	0.588035	0.615689	0.740564	0.817906	0.833276	0.943995	0.974484
0.481746	0.542269	0.657094	0.771238	0.796847	0.834139	0.925595	0.973721
0.578711	0.571342	0.540026	0.729716	0.787329	0.811292	0.888672	0.961711
0.417301	0.529033	0.660538	0.7067	0.774342	0.854206	0.908299	0.965297
0.393786	0.559158	0.646717	0.743273	0.799604	0.835382	0.941898	0.965445
0.552116	0.517319	0.641477	0.733131	0.773462	0.84669	0.957722	0.985771
0.523432	0.539149	0.591764	0.68236	0.773379	0.868279	0.902026	0.977964
0.547737	0.489722	0.677369	0.715243	0.789787	0.823919	0.948384	0.97646
0.518457	0.519676	0.600467	0.677242	0.748295	0.789475	0.920181	0.971263
Accuracy of MV under each MC trial (row for each trial)
0.777778	0.569444	0.548611	0.638889	0.652778	0.895833	0.902778	0.965278
0.604167	0.694444	0.743056	0.555556	0.986111	0.847222	0.986111	0.986111
0.3125	0.784722	0.756944	0.701389	0.868056	0.840278	0.986111	0.993056
0.354167	0.381944	0.604167	0.770833	0.791667	0.847222	0.923611	0.965278
0.694444	0.6875	0.472222	0.784722	0.736111	0.715278	0.972222	0.979167
0.756944	0.868056	0.770833	0.75	0.895833	0.743056	0.902778	0.930556
0.555556	0.881944	0.736111	0.798611	0.798611	0.965278	0.972222	0.979167
0.770833	0.708333	0.736111	0.604167	0.743056	0.9375	0.986111	0.951389
0.625	0.3125	0.840278	0.708333	0.715278	0.868056	0.972222	0.986111
0.3125	0.5625	0.423611	0.631944	0.75	0.986111	0.902778	0.965278
0.875	0.340278	0.6875	0.986111	0.645833	0.888889	0.986111	0.965278
0.513889	0.902778	0.513889	0.888889	0.875	0.833333	0.881944	0.958333
0.555556	0.659722	0.805556	0.680556	0.923611	0.986111	0.972222	0.979167
0.597222	0.729167	0.638889	0.652778	0.868056	0.895833	0.895833	0.972222
0.597222	0.763889	0.5625	0.847222	0.826389	0.868056	0.986111	0.986111
0.402778	0.6875	0.583333	0.881944	0.895833	0.736111	0.868056	0.986111
0.395833	0.277778	0.597222	0.569444	0.576389	0.868056	0.979167	0.972222
0.555556	0.854167	0.472222	0.791667	0.854167	0.993056	0.916667	0.986111
0.534722	0.486111	0.666667	0.513889	0.652778	0.888889	1	0.958333
0.840278	0.541667	0.388889	0.881944	0.840278	0.986111	0.888889	0.986111
0.409722	0.569444	0.479167	0.673611	0.881944	0.715278	0.861111	0.972222
0.472222	0.4375	0.611111	0.743056	0.965278	0.9375	0.875	0.979167
0.597222	0.756944	0.548611	0.583333	0.708333	0.861111	0.854167	0.972222
0.472222	0.430556	0.638889	0.597222	0.868056	0.881944	0.868056	0.965278
0.791667	0.722222	0.479167	0.666667	0.8125	0.881944	0.972222	0.993056
0.784722	0.770833	0.451389	0.895833	0.756944	0.979167	0.833333	0.979167
0.354167	0.451389	0.555556	0.701389	0.8125	0.798611	0.986111	0.979167
0.569444	0.5625	0.75	0.583333	0.854167	0.979167	0.965278	0.972222
0.583333	0.368056	0.520833	0.722222	0.833333	0.756944	0.958333	0.965278
0.652778	0.590278	0.763889	0.923611	0.798611	0.729167	0.861111	0.951389
0.604167	0.333333	0.583333	0.673611	0.9375	0.965278	0.875	0.972222
0.638889	0.4375	0.576389	0.798611	0.756944	0.861111	0.979167	0.986111
0.479167	0.361111	0.888889	0.763889	0.784722	0.770833	0.972222	0.965278
0.520833	0.375	0.5	0.75	0.756944	0.979167	0.993056	0.958333
0.652778	0.756944	0.791667	0.756944	0.597222	0.902778	0.965278	0.972222
0.576389	0.555556	0.881944	0.784722	0.986111	0.888889	0.854167	0.979167
0.555556	0.833333	0.416667	0.756944	0.8125	0.833333	0.993056	0.986111
0.243056	0.354167	0.763889	0.555556	0.826389	0.652778	0.881944	0.972222
0.645833	0.583333	0.743056	0.756944	0.666667	0.736111	0.965278	0.965278
0.152778	0.708333	0.5625	0.708333	0.805556	0.875	0.965278	0.986111
0.347222	0.666667	0.569444	0.638889	0.680556	0.777778	0.847222	0.965278
0.777778	0.611111	0.680556	0.541667	0.638889	0.840278	0.881944	0.979167
0.847222	0.375	0.75	0.527778	0.923611	0.833333	0.902778	0.986111
0.5625	0.541667	0.875	0.486111	0.875	0.930556	0.986111	0.951389
0.472222	0.75	0.694444	0.868056	0.986111	0.770833	0.923611	0.986111
0.229167	0.611111	0.680556	0.75	0.576389	0.756944	0.972222	0.972222
0.3125	0.548611	0.430556	0.722222	0.729167	0.923611	0.986111	0.951389
0.479167	0.479167	0.583333	0.541667	0.645833	0.979167	0.986111	0.972222
0.520833	0.625	0.472222	0.597222	0.868056	0.979167	0.881944	0.979167
0.652778	0.319444	0.784722	0.527778	0.861111	0.756944	0.986111	0.979167
0.236111	0.527778	0.4375	0.708333	0.680556	0.729167	0.993056	0.923611
Accuracy of WDV under each MC trial (row for each trial)
0.993056	0.722222	0.895833	0.840278	0.965278	0.986111	0.993056	1
0.854167	0.993056	0.895833	0.951389	0.993056	1	0.972222	1
0.3125	0.888889	0.729167	0.993056	0.993056	1	0.986111	1
0.611111	0.875	0.909722	0.833333	0.986111	0.993056	0.993056	0.993056
0.965278	0.993056	0.916667	0.993056	1	0.986111	0.993056	0.993056
0.236111	0.965278	0.993056	0.909722	0.993056	0.986111	0.986111	0.993056
0.75	0.951389	0.819444	0.993056	0.965278	0.979167	0.986111	0.993056
0.819444	0.902778	0.756944	1	0.909722	0.9375	0.993056	0.993056
0.701389	0.451389	0.916667	0.951389	0.868056	1	1	0.979167
0.6875	0.673611	0.798611	0.993056	1	0.993056	0.993056	0.986111
0.993056	0.840278	0.881944	0.951389	0.895833	0.993056	1	0.986111
0.895833	0.902778	0.9375	0.986111	0.993056	0.986111	0.986111	0.979167
0.534722	0.819444	0.895833	0.979167	1	0.986111	1	1
0.979167	0.902778	0.986111	0.916667	0.986111	0.993056	0.986111	0.979167
0.708333	0.736111	0.930556	0.993056	0.986111	0.993056	1	1
0.631944	0.958333	0.930556	0.993056	0.986111	0.958333	1	0.993056
0.430556	0.979167	0.770833	0.9375	0.993056	0.986111	0.986111	0.986111
0.715278	0.916667	0.916667	1	0.944444	1	0.986111	1
0.840278	0.951389	0.979167	0.916667	1	0.916667	0.993056	0.979167
0.986111	0.930556	0.902778	0.833333	1	1	1	0.993056
0.798611	0.6875	1	1	1	1	1	1
0.972222	0.652778	0.965278	0.993056	0.979167	0.993056	0.979167	0.986111
0.798611	0.979167	0.840278	0.868056	1	0.979167	0.986111	1
0.826389	0.958333	0.770833	0.916667	0.986111	0.979167	0.993056	1
0.9375	0.986111	0.819444	0.895833	0.979167	0.993056	1	0.993056
0.895833	0.680556	0.604167	1	1	0.979167	0.979167	0.979167
0.909722	0.756944	0.993056	0.833333	0.993056	0.993056	1	1
0.840278	0.972222	0.965278	0.972222	0.972222	0.993056	1	0.979167
0.819444	0.645833	0.875	1	0.972222	0.965278	0.979167	0.972222
0.770833	0.958333	0.847222	0.979167	0.951389	1	0.986111	0.986111
0.909722	0.486111	1	1	0.986111	0.979167	0.993056	1
0.729167	0.645833	0.958333	1	0.972222	0.972222	1	0.993056
0.548611	0.958333	0.854167	0.993056	0.881944	0.986111	0.958333	1
0.875	0.881944	0.923611	0.909722	0.986111	0.986111	0.993056	0.986111
0.895833	0.868056	0.854167	0.986111	0.972222	0.986111	0.993056	0.993056
0.645833	0.444444	0.916667	1	0.972222	0.993056	0.993056	0.979167
0.784722	0.930556	0.909722	0.993056	0.965278	0.993056	1	1
0.527778	0.388889	0.993056	0.972222	0.979167	0.972222	0.986111	0.986111
0.638889	0.763889	0.881944	0.972222	0.819444	0.972222	1	0.986111
0.5625	0.916667	1	0.923611	0.972222	0.986111	1	1
0.694444	0.673611	0.881944	0.986111	0.951389	1	1	1
0.909722	0.916667	0.888889	0.979167	0.986111	0.979167	1	0.993056
0.930556	0.868056	0.798611	0.979167	0.993056	0.993056	1	0.986111
0.569444	0.479167	0.854167	0.847222	0.993056	1	1	0.993056
0.75	0.805556	0.9375	0.833333	0.993056	0.965278	0.979167	0.986111
0.715278	0.826389	0.909722	0.930556	0.993056	0.986111	1	1
0.638889	0.694444	0.868056	0.923611	0.979167	0.972222	1	0.986111
0.888889	0.8125	0.861111	0.986111	0.979167	1	0.986111	1
0.986111	0.854167	0.895833	0.881944	0.972222	0.958333	1	0.993056
0.888889	0.631944	0.986111	0.993056	1	0.993056	1	1
0.458333	0.638889	0.972222	0.881944	0.972222	0.993056	0.979167	1

## Sheet: Figure5
Figure 5
Figure 5b								Figure 5c				Figure 5d						Figure 5e									Figure 5f					Figure 5g
Method	Pyrometallurgy		Hydrometallurgy		Direct-recycling			Method	Direct-recycling			Methods	Type	Cost (¥)	Revenue (¥)	Profit (¥)		Method	LFP/(LFP+NMC) ratio	Predication method	Accuracy (%)	Cost (¥)	Revenue (¥)	Profit (¥)			LFP/(LFP+NMC) ratio	WDV	MV	IL		Method	Operation simplicity	Environment protection	Profit	Data Sharing	Privacy
Type	LFP (¥)	NCM (¥)	LFP (¥)	NCM (¥)	LFP (¥)	NCM (¥)		Type	LFP (%)	NCM (%)		Pyrometallurgy	LFP	16275	19135.9	2860.91												97	71	55		Pyro	3	3.2	2	1	2
Raw material	9687.5	29900	9687.5	29900	9687.5	29900		Raw material	54.109	74.138			NCM	36801.3	41929.4	5128.02		Direct-recycling	0.33	WDV	97	32854.7	57244	24389.3		Direct-recycling	1:2	24389.3	3297.29	3331.3		Hydro	2	3	3	2	1
Reagent	637.49	951.35	326.26	468.35	3196.19	5410.2		Reagent	17.8521	13.4148		Hydrometallurgy	LFP	16828.8	27113.5	10284.7				MV	71	30686.8	33984.1	3297.29			1:1	21611.9	3341.93	3341.93		ML-Direct	4	4	4.5	4	4
Average labor	3400	3400	3500	3500	3064	3064		Average labor	17.1138	7.59728			NCM	37183.3	46977.2	9793.82				IL	55	29490.7	32822	3331.3			2:1	18834.4	3386.56	3352.56
Electricity & Water	1360	1360	1960	1960	856	856		Electricity & Water	4.78114	2.12248		Direct-recycling	LFP	17903.7	31183.2	13279.5			0.5	WDV	97	29116.9	50728.8	21611.9		Pyrometallurgy	1:2	4372.32	4372.32	4372.32
Equipment depreciation	390	390	365	365	400	400		Equipment depreciation	2.23418	0.991813			NCM	40330.2	70274.5	29944.2				MV	71	29116.9	32458.9	3341.93			1:1	3994.46	3994.46	3994.46
Sewage treatment	800	800	990	990	700	700		Sewage treatment	3.90981	1.73567										IL	55	29116.9	32458.9	3341.93			2:1	3616.61	3616.61	3616.61
sum	16275	36801.3	16828.8	37183.3	17903.7	40330.2													0.66	WDV	97	25379.2	44213.6	18834.4		Hydrometallurgy	1:2	9957.45	9957.45	9957.45
																				MV	71	27547.1	30933.7	3386.56			1:1	10039.3	10039.3	10039.3
																				IL	55	28743.2	32095.7	3352.56			2:1	10121.1	10121.1	10121.1

## Sheet: FigureS1
Figure S1
Class 1_Sample_1	Class 1_Sample_2	Class 1_Sample_3	Class 1_Sample_4	Class 1_Sample_5	Class 2_Sample_1	Class 2_Sample_2	Class 2_Sample_3	Class 2_Sample_4	Class 2_Sample_5	Class 3_Sample_1	Class 3_Sample_2	Class 3_Sample_3	Class 3_Sample_4	Class 3_Sample_5	Class 4_Sample_1	Class 4_Sample_2	Class 4_Sample_3	Class 4_Sample_4	Class 4_Sample_5	Class 5_Sample_1	Class 5_Sample_2	Class 5_Sample_3	Class 5_Sample_4	Class 5_Sample_5	Class 6_Sample_1	Class 6_Sample_2	Class 6_Sample_3	Class 6_Sample_4	Class 6_Sample_5	Class 7_Sample_1	Class 7_Sample_2	Class 7_Sample_3	Class 7_Sample_4	Class 7_Sample_5	Class 8_Sample_1	Class 8_Sample_2	Class 8_Sample_3	Class 8_Sample_4	Class 8_Sample_5	Class 9_Sample_1	Class 9_Sample_2	Class 9_Sample_3	Class 9_Sample_4	Class 9_Sample_5
3.6029	3.63099	3.5486	3.45241	3.60694	3.42586	3.37899	3.40894	3.39633	3.4301	3.16654	2.98389	3.12312	3.10921	3.13233	3.30839	3.35376	3.29741	3.34593	3.40954	2.8417	2.79051	2.84825	2.83724	2.83421	3.12518	3.10669	2.95147	3.10487	3.12525	3.48859	3.45638	3.50298	3.56953	3.52135	3.3436	3.428	3.33672	3.2082	3.22025	3.02521	2.98829	2.98759	3.08599	2.95908
3.60028	3.57762	3.56238	3.48533	3.55596	3.44174	3.41783	3.40189	3.39299	3.43198	3.22784	3.09743	3.18264	3.15696	3.15606	3.36993	3.36591	3.27956	3.30148	3.37701	2.90165	2.90208	2.89282	2.88705	2.92262	3.12894	3.13145	2.99793	3.07987	3.05984	3.58382	3.52459	3.48711	3.49803	3.40987	3.35334	3.35139	3.3318	3.22588	3.24726	3.03027	3.01485	2.93246	2.97705	3.01353
3.66612	3.59137	3.5864	3.507	3.65865	3.40279	3.41989	3.42775	3.37574	3.37018	3.25423	3.09542	3.27454	3.25349	3.24519	3.3582	3.32263	3.22688	3.27423	3.37038	2.96922	2.97011	2.90964	2.93944	2.93637	3.1559	3.09383	2.99173	3.11172	3.14163	3.51561	3.51411	3.51993	3.51021	3.53273	3.33562	3.36621	3.40688	3.1918	3.21577	3.05478	3.06132	2.93389	2.99122	3.0488
3.63292	3.6069	3.5965	3.51792	3.63176	3.40201	3.39639	3.43361	3.39023	3.38362	3.30413	3.15748	3.32311	3.28398	3.28262	3.33699	3.33812	3.22425	3.28921	3.42878	2.97633	2.95261	2.98855	2.95431	2.97504	3.1694	3.12253	3.00445	3.0995	3.10806	3.52999	3.55205	3.45752	3.48158	3.45139	3.34876	3.37787	3.36426	3.22038	3.25554	3.02482	3.04753	3.02322	2.96893	2.98615
3.65533	3.61509	3.6183	3.52042	3.59672	3.40971	3.40659	3.42993	3.45234	3.40899	3.26168	3.18589	3.42241	3.35473	3.34693	3.26607	3.35211	3.30313	3.24583	3.43698	3.0302	3.03317	3.05263	3.01402	2.98717	3.13133	3.11661	2.97131	3.13513	3.18296	3.50114	3.5296	3.52748	3.45829	3.4936	3.35411	3.34174	3.37344	3.24189	3.26772	3.10557	2.99017	3.00678	2.96524	3.05332
3.58635	3.57497	3.65393	3.53627	3.6187	3.43923	3.40422	3.36211	3.36857	3.45575	3.3025	3.1459	3.40349	3.48011	3.4083	3.32546	3.35402	3.30095	3.34521	3.40003	3.04269	3.06517	3.02748	3.02587	3.02289	3.15316	3.15391	2.9936	3.13316	3.10249	3.56104	3.48202	3.60916	3.51999	3.50541	3.34289	3.41216	3.33393	3.27832	3.22782	3.06061	2.97406	3.01271	3.00428	2.93646
3.70095	3.64794	3.63809	3.61078	3.60988	3.39695	3.44301	3.43544	3.42036	3.37092	3.31373	3.20795	3.46388	3.47247	3.45633	3.32185	3.3883	3.28502	3.33941	3.3907	3.07351	3.07486	3.0442	3.12625	3.01802	3.12244	3.13759	3.03459	3.13078	3.12966	3.42539	3.49742	3.45815	3.48445	3.38248	3.44061	3.27939	3.37781	3.29971	3.21237	3.06041	3.0406	3.01799	3.02117	3.11996
3.65545	3.6256	3.60254	3.54483	3.62648	3.41529	3.44859	3.41703	3.37909	3.38532	3.32709	3.18825	3.4829	3.44201	3.44208	3.38883	3.35995	3.35323	3.34791	3.44942	3.08898	3.059	3.10679	3.07605	3.07717	3.16581	3.07338	3.01032	3.11375	3.19334	3.50421	3.53395	3.47131	3.46377	3.4855	3.42601	3.33428	3.33157	3.19186	3.27769	3.02205	3.03698	3.06028	2.98791	2.98427
3.67346	3.65118	3.66175	3.62738	3.5945	3.38826	3.40328	3.41896	3.41493	3.46013	3.35074	3.25143	3.49152	3.48921	3.45636	3.36446	3.37531	3.3001	3.31021	3.4802	3.04457	3.08944	3.082	3.08131	3.11738	3.16915	3.12348	3.00536	3.10982	3.14531	3.60509	3.53499	3.53787	3.49169	3.47517	3.44082	3.32925	3.35638	3.20837	3.29212	3.00313	3.06338	3.00109	3.05572	3.09988
3.71993	3.65005	3.70214	3.61023	3.64522	3.48134	3.42372	3.38449	3.40605	3.4383	3.33989	3.22019	3.46104	3.4876	3.48	3.28874	3.42142	3.24529	3.38626	3.44566	3.13105	3.07665	3.09083	3.10801	3.11324	3.20923	3.12039	3.02685	3.13627	3.12674	3.47451	3.50027	3.58976	3.46179	3.51146	3.32338	3.44692	3.43515	3.2987	3.26525	3.05203	2.99473	3.06184	3.01499	3.06215
3.68608	3.64738	3.66462	3.55055	3.6365	3.45082	3.42457	3.43159	3.47884	3.41821	3.38465	3.27768	3.4861	3.51629	3.44509	3.29132	3.34229	3.22962	3.35384	3.45208	3.09665	3.13213	3.13651	3.13966	3.14684	3.19345	3.13148	3.06439	3.12404	3.1438	3.50006	3.51696	3.57513	3.47048	3.47507	3.38587	3.37574	3.39587	3.29282	3.29791	3.07052	2.96771	3.03442	3.00467	2.97197
3.68825	3.69354	3.63502	3.624	3.67242	3.42979	3.41819	3.40637	3.43958	3.46029	3.39188	3.25932	3.51989	3.46734	3.50096	3.39659	3.32404	3.28521	3.34321	3.52502	3.13618	3.13101	3.13371	3.15367	3.12258	3.17017	3.06506	3.05767	3.14119	3.19832	3.59206	3.53885	3.51223	3.45836	3.51084	3.34723	3.36981	3.38083	3.20081	3.29432	3.04239	3.04709	3.09342	2.97561	2.92982
3.71267	3.69413	3.67875	3.56869	3.68577	3.41544	3.4074	3.40835	3.42545	3.42186	3.36822	3.26696	3.50547	3.50015	3.48192	3.33366	3.3806	3.24404	3.35627	3.45296	3.1386	3.1099	3.12033	3.16323	3.14303	3.15469	3.15334	3.06352	3.11763	3.17011	3.50771	3.55366	3.59112	3.51802	3.4984	3.32782	3.36049	3.44445	3.30905	3.2853	2.9791	2.99707	3.06629	2.96144	3.03881
3.6987	3.64815	3.70217	3.59424	3.62873	3.41123	3.43758	3.47365	3.40362	3.44794	3.43257	3.31722	3.50476	3.5148	3.51628	3.31302	3.35788	3.21875	3.38038	3.42166	3.17782	3.14906	3.16521	3.18662	3.18937	3.16107	3.16191	3.07265	3.1025	3.18081	3.52282	3.56751	3.49444	3.56349	3.55303	3.40461	3.43007	3.39791	3.25759	3.34667	3.06481	3.00586	2.97764	3.0558	3.05215
3.68825	3.64633	3.68444	3.60613	3.65886	3.45719	3.47646	3.38251	3.40845	3.4579	3.41175	3.31298	3.52794	3.49824	3.51148	3.36047	3.38538	3.28133	3.35818	3.46153	3.18431	3.19336	3.14424	3.20762	3.17098	3.18933	3.12893	3.0965	3.14599	3.17666	3.53784	3.57596	3.54603	3.49873	3.49586	3.37271	3.47857	3.45647	3.36881	3.31588	3.19553	3.06724	3.0091	3.02824	2.94002
3.74625	3.67063	3.64546	3.67211	3.65917	3.41435	3.45281	3.42128	3.45065	3.41535	3.41365	3.31253	3.52733	3.52338	3.53233	3.32788	3.39165	3.30842	3.34897	3.431	3.14863	3.19352	3.15473	3.21063	3.19013	3.28107	3.18482	3.06975	3.16218	3.20831	3.48652	3.50141	3.51657	3.53084	3.48957	3.40382	3.42188	3.3689	3.39065	3.29204	3.02792	3.01328	3.0604	3.08096	3.04733
3.71348	3.71311	3.67189	3.62951	3.65074	3.45334	3.46751	3.47559	3.52722	3.45127	3.401	3.3351	3.5475	3.54341	3.54176	3.36051	3.35907	3.26234	3.3329	3.47416	3.21155	3.20398	3.19449	3.2441	3.21575	3.19575	3.19697	3.13872	3.15172	3.20951	3.51583	3.4677	3.50423	3.53164	3.42576	3.44828	3.34301	3.44694	3.3545	3.25515	3.11898	3.00175	2.93087	2.95178	3.12418
3.72547	3.70972	3.70489	3.6568	3.72547	3.4323	3.45253	3.43935	3.47603	3.42015	3.45163	3.32452	3.50617	3.56502	3.55017	3.32883	3.35085	3.2863	3.34706	3.4775	3.1988	3.21481	3.19507	3.22287	3.2277	3.25472	3.17281	3.03799	3.17482	3.12238	3.47783	3.50237	3.5861	3.46767	3.464	3.32441	3.44801	3.38281	3.30539	3.39878	3.07297	3.03295	3.04707	3.08454	2.96905
3.70776	3.71433	3.73916	3.61713	3.66371	3.44755	3.41984	3.46528	3.52673	3.48268	3.4508	3.36651	3.52429	3.54368	3.56117	3.36733	3.33255	3.30619	3.32026	3.4776	3.24746	3.21207	3.21673	3.23903	3.20099	3.19339	3.18182	3.08765	3.12594	3.19532	3.48178	3.54193	3.49738	3.48794	3.44518	3.4289	3.3818	3.49989	3.37788	3.35218	3.05454	3.05475	2.98536	2.96935	2.99632
3.67631	3.70568	3.6976	3.63875	3.63346	3.42175	3.38854	3.41727	3.43401	3.42649	3.47568	3.30906	3.54691	3.56578	3.57584	3.29984	3.37893	3.24297	3.36281	3.46882	3.24774	3.21948	3.21687	3.22833	3.21967	3.18107	3.15172	3.15072	3.14102	3.20137	3.51818	3.46812	3.4776	3.42104	3.50988	3.42202	3.44645	3.44272	3.43772	3.39814	3.09356	3.03923	3.0936	2.98968	2.95523
3.72747	3.6963	3.74913	3.62361	3.68326	3.4877	3.44629	3.43388	3.50034	3.48595	3.46823	3.34115	3.5741	3.52934	3.54326	3.32779	3.35202	3.28194	3.2922	3.49444	3.23283	3.2617	3.26218	3.25831	3.25405	3.21513	3.16991	3.13964	3.18151	3.18365	3.50688	3.48093	3.55447	3.47996	3.46941	3.36969	3.34457	3.5299	3.36676	3.3885	3.0186	3.03368	3.05259	2.99025	2.99618
3.71515	3.72552	3.67266	3.64797	3.74823	3.49096	3.44008	3.49304	3.48692	3.52684	3.44564	3.35841	3.56862	3.54327	3.58485	3.31931	3.34489	3.29652	3.33961	3.53174	3.25779	3.21894	3.22408	3.29451	3.24766	3.19549	3.20324	3.12491	3.18492	3.18058	3.55978	3.55104	3.52612	3.51988	3.50115	3.38907	3.41788	3.43818	3.36902	3.35698	3.0547	3.05829	3.12511	3.0749	3.06061
3.64471	3.68249	3.7041	3.67843	3.71955	3.52274	3.42987	3.40505	3.44814	3.5378	3.48505	3.34685	3.55928	3.55988	3.59671	3.31366	3.31477	3.30052	3.34703	3.42505	3.27237	3.25488	3.23396	3.26509	3.26337	3.23646	3.22823	3.15166	3.19497	3.1759	3.51842	3.58068	3.54317	3.50747	3.52215	3.39237	3.49321	3.40761	3.38703	3.37935	3.09108	3.22563	2.94611	2.97296	3.01631
3.71362	3.70978	3.79531	3.67144	3.71208	3.50795	3.41799	3.39985	3.46312	3.5247	3.49863	3.38973	3.62033	3.57249	3.57383	3.34538	3.3669	3.29957	3.38405	3.41905	3.26684	3.30129	3.27166	3.31074	3.29115	3.21961	3.22869	3.12323	3.14149	3.24413	3.60837	3.55089	3.53509	3.49817	3.41057	3.44154	3.40795	3.40971	3.44068	3.37073	3.04111	3.02753	3.04581	3.17666	2.92929
3.78256	3.7462	3.71783	3.67742	3.71809	3.57088	3.45889	3.39754	3.45205	3.58409	3.50134	3.32713	3.57737	3.58786	3.54089	3.36117	3.36154	3.31513	3.35915	3.45186	3.27088	3.23969	3.25391	3.23613	3.29779	3.18944	3.16734	3.10734	3.17096	3.18244	3.5519	3.54342	3.53905	3.50826	3.50733	3.44739	3.4722	3.51856	3.40045	3.49749	3.0409	3.02896	3.12062	3.03384	3.03468
3.76947	3.67086	3.7567	3.67539	3.75975	3.58685	3.51653	3.48865	3.50931	3.56233	3.50555	3.37778	3.54797	3.56288	3.60449	3.34274	3.3585	3.31742	3.37823	3.45797	3.2742	3.31566	3.27154	3.26135	3.28997	3.25256	3.1686	3.09205	3.16242	3.21613	3.50113	3.51001	3.54453	3.48944	3.57207	3.40655	3.48873	3.36846	3.40552	3.41258	3.08712	3.06152	3.04072	3.04118	3.01926
3.76803	3.77239	3.7281	3.66179	3.74066	3.56736	3.47632	3.44277	3.47622	3.61319	3.51331	3.36717	3.54177	3.54842	3.63855	3.36337	3.36288	3.27354	3.35967	3.46184	3.2925	3.32185	3.29757	3.29279	3.29323	3.22214	3.24489	3.15148	3.20227	3.22241	3.52516	3.50503	3.56966	3.56443	3.58598	3.4956	3.48287	3.41386	3.403	3.33656	3.08623	3.08569	3.03787	2.9571	3.11174
3.75221	3.76029	3.76026	3.70734	3.74854	3.65412	3.55199	3.51895	3.52951	3.62074	3.49711	3.40121	3.56772	3.56724	3.61111	3.31251	3.38937	3.29589	3.36053	3.46508	3.30341	3.30694	3.30583	3.30255	3.28996	3.21725	3.20511	3.16805	3.23466	3.20905	3.54107	3.51654	3.52946	3.51178	3.52837	3.46711	3.44677	3.4275	3.41607	3.33806	3.07579	2.99864	3.11615	3.0376	3.05945
3.7318	3.67233	3.68493	3.67924	3.68908	3.59778	3.54824	3.49319	3.52641	3.55869	3.52756	3.39786	3.56634	3.54061	3.56744	3.3638	3.35332	3.26104	3.33916	3.49335	3.29317	3.32526	3.28883	3.29061	3.25976	3.24514	3.22969	3.15829	3.24144	3.19013	3.60607	3.61308	3.47025	3.54022	3.56743	3.46756	3.51183	3.44701	3.42008	3.45638	3.08245	3.04424	3.04367	3.09672	2.99875
3.77934	3.71557	3.7629	3.70751	3.72135	3.61698	3.56883	3.53969	3.51543	3.66584	3.52115	3.41714	3.56142	3.5725	3.58142	3.36866	3.32065	3.26485	3.38716	3.45032	3.35263	3.29822	3.293	3.30707	3.31023	3.23643	3.19986	3.11601	3.2048	3.19911	3.4845	3.60886	3.59723	3.5421	3.56525	3.45865	3.494	3.45598	3.41711	3.44309	3.09233	3.0627	3.07259	2.98794	3.11919
3.73349	3.74273	3.7652	3.70257	3.72298	3.63171	3.53478	3.52422	3.59663	3.60156	3.51294	3.42455	3.55542	3.57791	3.56296	3.37046	3.42793	3.28414	3.38357	3.46581	3.33072	3.35385	3.33615	3.30018	3.29345	3.2434	3.20502	3.1322	3.20006	3.20949	3.5768	3.60493	3.60785	3.54072	3.48611	3.40832	3.47999	3.40391	3.47118	3.4223	3.07038	3.01931	3.059	3.02161	3.00105
3.81528	3.7595	3.77736	3.68584	3.72851	3.64669	3.56858	3.57663	3.59157	3.604	3.55705	3.43367	3.59376	3.57382	3.6201	3.349	3.38537	3.30767	3.32305	3.49501	3.33475	3.3082	3.32757	3.34697	3.3099	3.25477	3.22084	3.16428	3.22951	3.18796	3.4447	3.52899	3.49134	3.52464	3.49422	3.42319	3.40404	3.44583	3.44161	3.49078	3.02059	3.02816	2.99865	3.13145	3.15618
3.79229	3.78583	3.76724	3.73472	3.71381	3.67314	3.56818	3.54278	3.6543	3.64816	3.55428	3.43447	3.56114	3.57308	3.55612	3.39364	3.38656	3.28482	3.35232	3.42494	3.31976	3.34242	3.30349	3.32354	3.34645	3.22864	3.23571	3.14341	3.18171	3.22037	3.53882	3.55185	3.52954	3.53816	3.49275	3.4165	3.43839	3.48368	3.43937	3.39701	3.15246	3.12015	3.00787	3.03365	3.03666
3.72041	3.76531	3.76032	3.75407	3.78476	3.62302	3.53957	3.56372	3.6056	3.61005	3.53123	3.40683	3.59485	3.61168	3.56434	3.34769	3.35961	3.28066	3.34678	3.46049	3.34129	3.32697	3.3985	3.35156	3.35245	3.264	3.19974	3.17978	3.19392	3.26267	3.56873	3.55195	3.53606	3.58584	3.46997	3.49331	3.47102	3.46103	3.39655	3.41069	3.11113	3.05051	3.11104	3.0058	3.13639
3.7491	3.73817	3.78992	3.75669	3.74891	3.64142	3.6391	3.58577	3.62893	3.61554	3.55935	3.44053	3.60105	3.5856	3.59021	3.38516	3.32657	3.30735	3.35676	3.43486	3.37301	3.34562	3.32782	3.36481	3.33036	3.27655	3.18284	3.11277	3.22293	3.25932	3.53806	3.56136	3.58522	3.58764	3.48543	3.39449	3.45117	3.44249	3.47328	3.40329	3.13029	3.06646	3.12133	3.00818	3.05613
3.7549	3.71251	3.73151	3.69688	3.71726	3.62598	3.61419	3.5941	3.62718	3.65302	3.56541	3.42815	3.56596	3.5736	3.57172	3.38642	3.365	3.25017	3.35663	3.43948	3.40401	3.34264	3.32847	3.35831	3.38635	3.20962	3.29067	3.14282	3.25136	3.22447	3.5837	3.5245	3.58325	3.46964	3.62766	3.44222	3.38668	3.43145	3.48231	3.43455	3.03899	3.05653	2.9935	3.07149	3.06897
3.77561	3.72228	3.76372	3.72225	3.78308	3.66736	3.67512	3.55579	3.5646	3.68128	3.57027	3.45479	3.61078	3.57202	3.57501	3.4049	3.34662	3.29434	3.34547	3.4807	3.35861	3.39266	3.3535	3.3579	3.37417	3.27364	3.20101	3.14096	3.26938	3.25509	3.56759	3.50995	3.53775	3.51913	3.55938	3.48062	3.46297	3.43312	3.41399	3.44035	3.0599	3.04014	3.10578	3.02748	3.00808
3.80294	3.77659	3.70513	3.68817	3.79411	3.70573	3.65266	3.64989	3.71434	3.68899	3.59918	3.49193	3.62821	3.59297	3.62419	3.39675	3.37644	3.26543	3.32614	3.45009	3.38095	3.42215	3.36885	3.37956	3.35488	3.25172	3.24471	3.15101	3.22641	3.25848	3.51841	3.5214	3.53258	3.58195	3.57723	3.43932	3.50618	3.53433	3.43492	3.39788	3.10817	3.01665	3.09025	3.11625	3.1153
3.78328	3.78209	3.75697	3.72548	3.77343	3.63488	3.61345	3.66	3.67602	3.69852	3.54732	3.47042	3.61487	3.60206	3.62371	3.42202	3.39378	3.33014	3.3602	3.42539	3.3569	3.36802	3.35729	3.40457	3.39456	3.2624	3.18946	3.17842	3.24659	3.25048	3.53498	3.52261	3.52852	3.65066	3.5972	3.37195	3.44969	3.48344	3.44372	3.46491	3.13117	3.11691	3.16034	3.01793	3.0517
3.76102	3.74398	3.7795	3.6992	3.73222	3.68707	3.60835	3.62122	3.63217	3.66352	3.56542	3.49928	3.5515	3.57954	3.60135	3.38034	3.33787	3.28936	3.3535	3.44765	3.35346	3.3224	3.3702	3.38202	3.33105	3.2394	3.2132	3.20955	3.23846	3.22665	3.47249	3.52402	3.60684	3.58051	3.50883	3.48983	3.44948	3.45347	3.40465	3.45478	3.09678	3.10968	3.03824	3.11787	2.95783
3.73398	3.76269	3.7851	3.75706	3.77144	3.68154	3.65226	3.644	3.5914	3.70636	3.57943	3.43706	3.58642	3.55786	3.61107	3.37306	3.37417	3.29564	3.3404	3.45615	3.40862	3.37537	3.37486	3.36857	3.41834	3.21238	3.20511	3.19238	3.22759	3.21789	3.49927	3.53045	3.46354	3.50483	3.49984	3.42452	3.4586	3.45993	3.446	3.49001	3.04807	3.03976	3.09974	3.00891	3.08969
3.81023	3.75763	3.68733	3.77034	3.75336	3.74723	3.66117	3.68179	3.70019	3.68858	3.54957	3.47852	3.57577	3.62083	3.56479	3.38854	3.39945	3.33367	3.36442	3.48414	3.43547	3.41353	3.35687	3.34079	3.36233	3.23209	3.21067	3.21173	3.22854	3.2421	3.57877	3.57527	3.58991	3.57783	3.48434	3.45998	3.47147	3.44407	3.51189	3.49422	3.1417	3.07695	3.1181	3.06861	3.07466
3.80318	3.73861	3.7358	3.77093	3.82473	3.76001	3.66328	3.64416	3.67967	3.74587	3.58029	3.48454	3.57941	3.56433	3.56019	3.36475	3.33548	3.2876	3.33771	3.43022	3.38665	3.41492	3.39825	3.37695	3.42203	3.27338	3.26925	3.15218	3.22054	3.23376	3.60549	3.54394	3.56183	3.60332	3.55134	3.44271	3.52058	3.49157	3.44855	3.46173	3.20922	3.04175	3.0462	3.07521	3.07782
3.83605	3.7795	3.82053	3.69915	3.79267	3.69036	3.65765	3.66305	3.65784	3.7246	3.56869	3.45868	3.57178	3.65614	3.56182	3.34135	3.39738	3.27812	3.3999	3.48859	3.39647	3.40438	3.41349	3.39623	3.38287	3.2787	3.2554	3.14763	3.25496	3.24739	3.52851	3.5647	3.62959	3.57369	3.49376	3.50031	3.48112	3.45472	3.48593	3.46846	3.12523	3.02763	3.09215	3.05242	3.09398
3.78679	3.72258	3.75111	3.78343	3.79793	3.63869	3.63515	3.67339	3.66279	3.72697	3.55312	3.52285	3.60795	3.61328	3.61337	3.30001	3.34733	3.27238	3.34661	3.45981	3.3935	3.40628	3.39445	3.36547	3.39296	3.22221	3.22785	3.1998	3.25693	3.24396	3.55171	3.5944	3.58583	3.53646	3.5251	3.49556	3.51004	3.51045	3.503	3.48776	3.10604	3.08094	3.0298	3.0398	3.08107
3.78364	3.81529	3.77233	3.75661	3.78175	3.68563	3.6666	3.63807	3.70064	3.74378	3.60852	3.4697	3.59765	3.57636	3.62565	3.36808	3.34123	3.30285	3.38627	3.48365	3.41059	3.38833	3.41653	3.40215	3.41642	3.26852	3.24534	3.22477	3.28186	3.23937	3.57828	3.50651	3.5878	3.5333	3.55406	3.43598	3.51093	3.55918	3.45216	3.43465	3.17604	3.07144	3.08805	3.08956	3.03248
3.82789	3.7848	3.78952	3.7251	3.82615	3.71595	3.6587	3.63707	3.69136	3.70923	3.61887	3.48944	3.57921	3.56917	3.62001	3.38313	3.39546	3.37237	3.3716	3.49614	3.42818	3.4119	3.40904	3.4369	3.42476	3.29871	3.25231	3.22046	3.21736	3.21795	3.60142	3.55674	3.48663	3.62113	3.55667	3.52563	3.46878	3.4618	3.46523	3.46965	3.12894	3.06757	3.09007	3.09317	3.10001
3.69548	3.72623	3.80125	3.71243	3.76951	3.67603	3.72834	3.71577	3.64822	3.70867	3.6225	3.49641	3.60492	3.60669	3.5889	3.36966	3.4034	3.33609	3.39417	3.43985	3.40505	3.43064	3.424	3.39124	3.39773	3.28701	3.24471	3.17144	3.23618	3.22875	3.55701	3.51831	3.51765	3.61737	3.55827	3.48065	3.5126	3.48338	3.46434	3.49461	3.12845	3.11429	3.06182	3.0785	3.16737
3.7514	3.7808	3.77769	3.78261	3.76508	3.74722	3.70354	3.69438	3.66161	3.68352	3.58686	3.48072	3.6238	3.58521	3.58391	3.41002	3.36074	3.3115	3.37425	3.4981	3.38818	3.39538	3.44027	3.45811	3.43032	3.23889	3.24448	3.18646	3.21239	3.22239	3.54341	3.57223	3.60345	3.56235	3.53296	3.40472	3.4539	3.46916	3.49012	3.47076	3.1659	3.09752	3.13692	3.07949	3.09109
3.75588	3.72686	3.80785	3.73378	3.77041	3.7083	3.76302	3.692	3.7241	3.74203	3.6207	3.53744	3.6166	3.65756	3.57513	3.42586	3.36959	3.32643	3.40888	3.47179	3.43536	3.45664	3.41598	3.41361	3.40467	3.25975	3.24404	3.15865	3.21515	3.28174	3.57679	3.54821	3.58619	3.53714	3.57698	3.47368	3.47181	3.43815	3.50902	3.44175	3.13252	3.10114	3.10509	3.1425	3.0849
3.74017	3.75895	3.78977	3.72388	3.76027	3.67445	3.7173	3.6595	3.74039	3.68461	3.61124	3.51595	3.57009	3.61333	3.62997	3.36693	3.3588	3.36935	3.38082	3.45392	3.39798	3.40596	3.42056	3.4135	3.43305	3.28907	3.29622	3.23947	3.28894	3.28577	3.59953	3.61406	3.59647	3.57755	3.49158	3.45362	3.53598	3.54346	3.50225	3.51415	3.05311	3.11148	3.04168	3.06113	3.12098
3.79421	3.76533	3.79472	3.77279	3.7842	3.76038	3.6588	3.69805	3.74917	3.71344	3.59434	3.51594	3.64024	3.55542	3.5849	3.33732	3.37598	3.29582	3.33375	3.45115	3.43794	3.44042	3.45155	3.40527	3.44558	3.26813	3.21304	3.24277	3.23443	3.24263	3.54837	3.57672	3.5476	3.57699	3.55711	3.47241	3.51442	3.58763	3.46464	3.44437	3.12142	3.0991	3.12035	3.11284	3.09366
3.79799	3.74307	3.7821	3.78671	3.79094	3.74044	3.70198	3.7014	3.71863	3.74501	3.58214	3.49774	3.62472	3.60845	3.60958	3.40979	3.38148	3.3472	3.36448	3.47211	3.43164	3.45031	3.42527	3.44014	3.47374	3.25913	3.29997	3.25575	3.28501	3.30102	3.47814	3.57422	3.53673	3.57796	3.59848	3.48977	3.55134	3.47569	3.48367	3.51949	3.11445	3.16732	3.12988	3.08928	3.12084
3.77482	3.78637	3.811	3.71964	3.76573	3.77552	3.71976	3.70695	3.73781	3.70145	3.62031	3.4825	3.60279	3.6326	3.58363	3.37039	3.38144	3.36582	3.32429	3.40755	3.44411	3.44855	3.44551	3.47986	3.44976	3.29102	3.21725	3.24872	3.23359	3.30768	3.5496	3.62174	3.61638	3.57129	3.54855	3.51741	3.48017	3.45417	3.52296	3.50453	3.11213	3.1171	3.1745	3.03251	3.12422
3.77617	3.76773	3.8035	3.76685	3.80322	3.72225	3.6927	3.73145	3.82456	3.7098	3.58873	3.51583	3.61582	3.57479	3.55328	3.39025	3.31937	3.30949	3.34723	3.44907	3.45022	3.43086	3.43403	3.43004	3.47284	3.25205	3.3009	3.23139	3.24144	3.29346	3.65726	3.55568	3.55252	3.56912	3.49709	3.48269	3.52209	3.4721	3.48163	3.49704	3.10901	3.07573	3.13898	3.02747	3.12341
3.81764	3.76235	3.79566	3.75057	3.81129	3.74703	3.7329	3.71332	3.77716	3.73576	3.60164	3.51443	3.57817	3.58232	3.6205	3.38788	3.36917	3.28214	3.43551	3.48831	3.45039	3.42001	3.39412	3.46033	3.43147	3.24961	3.29092	3.25271	3.24778	3.2482	3.54737	3.57113	3.60064	3.57648	3.53405	3.49249	3.47283	3.47994	3.46954	3.46351	3.09206	3.17457	3.19077	3.02919	3.12736
3.77352	3.74993	3.8144	3.80587	3.81169	3.77784	3.74658	3.69222	3.7424	3.73957	3.57318	3.5084	3.61833	3.60295	3.61888	3.40898	3.36043	3.2932	3.40161	3.43734	3.47971	3.45621	3.45414	3.46378	3.45213	3.2541	3.23413	3.22784	3.24251	3.26923	3.6266	3.56003	3.63122	3.61181	3.49765	3.47082	3.48908	3.47968	3.52047	3.49829	3.07504	3.04874	3.14117	3.05337	3.20882
3.78683	3.80144	3.80184	3.74929	3.78886	3.7826	3.76446	3.72066	3.68676	3.75653	3.61795	3.4964	3.5918	3.60458	3.57817	3.39777	3.45776	3.34555	3.41144	3.50634	3.43	3.44402	3.47156	3.46806	3.44453	3.24622	3.26528	3.23637	3.26902	3.27913	3.60654	3.54906	3.5598	3.55368	3.57749	3.4765	3.49555	3.48308	3.52676	3.52167	3.16404	3.11083	3.08634	3.08055	3.07229
3.77387	3.80412	3.76686	3.7793	3.77751	3.75072	3.78233	3.77953	3.77891	3.74363	3.64079	3.55502	3.60438	3.60907	3.6294	3.37592	3.37959	3.36551	3.36112	3.51599	3.44823	3.47849	3.47209	3.45174	3.46269	3.27586	3.25084	3.23451	3.25893	3.22324	3.5294	3.60177	3.57331	3.63695	3.56798	3.55395	3.55425	3.5298	3.49438	3.50283	3.22044	3.08457	3.10201	3.12212	3.05622
3.83931	3.79163	3.7533	3.77216	3.78789	3.74601	3.7757	3.76388	3.78465	3.75803	3.6437	3.51984	3.62217	3.59484	3.59597	3.34489	3.37799	3.36703	3.41818	3.46375	3.47286	3.49071	3.47827	3.47841	3.45292	3.26703	3.23239	3.23634	3.2682	3.20367	3.58639	3.64206	3.535	3.60541	3.57951	3.457	3.49924	3.59639	3.46346	3.52371	3.07889	3.08382	3.16346	3.13679	3.15759
3.81033	3.78154	3.80068	3.7534	3.75145	3.83992	3.77627	3.74282	3.77405	3.71425	3.6175	3.52324	3.60322	3.60762	3.65276	3.33816	3.42047	3.3474	3.36344	3.49984	3.48061	3.48718	3.48259	3.50282	3.46233	3.23348	3.23293	3.25782	3.25878	3.25679	3.58675	3.61858	3.53965	3.59919	3.48666	3.5312	3.48617	3.52088	3.54068	3.50502	3.21868	3.03269	3.15985	3.11967	3.11676
3.79353	3.81541	3.82517	3.80829	3.82037	3.73778	3.72292	3.78011	3.78524	3.83488	3.64312	3.49895	3.63664	3.61949	3.59983	3.382	3.36415	3.34915	3.34495	3.48116	3.46684	3.46606	3.47781	3.46032	3.44862	3.22553	3.23765	3.25729	3.22266	3.20968	3.5611	3.60625	3.57477	3.57256	3.51003	3.55345	3.4968	3.46314	3.51725	3.48507	3.10749	3.12378	3.04768	3.08555	3.19059
3.80382	3.80324	3.80343	3.75122	3.8208	3.73041	3.66268	3.73056	3.74661	3.73019	3.58462	3.53169	3.58677	3.59589	3.62114	3.41476	3.39961	3.27702	3.34977	3.49117	3.48363	3.49687	3.45193	3.44784	3.45242	3.27645	3.28166	3.26702	3.20924	3.26393	3.56581	3.62192	3.51493	3.6128	3.54925	3.54817	3.53384	3.48558	3.5199	3.53692	3.06486	3.06527	3.0945	3.06126	3.19012
3.8101	3.78772	3.80294	3.79766	3.77811	3.73645	3.77157	3.75696	3.77187	3.7693	3.60741	3.51459	3.58682	3.62808	3.59234	3.40987	3.45384	3.30083	3.37838	3.44574	3.50826	3.48215	3.44977	3.4622	3.48242	3.25058	3.27427	3.24025	3.24359	3.24473	3.52487	3.56456	3.64362	3.61896	3.54915	3.48175	3.55359	3.4917	3.57057	3.5311	3.17513	3.05554	3.11976	3.15473	3.08555
3.78532	3.79527	3.814	3.77706	3.75837	3.78637	3.79004	3.79348	3.76415	3.78911	3.62538	3.5129	3.61517	3.61269	3.60738	3.36417	3.4426	3.3356	3.39344	3.48083	3.49475	3.53017	3.49658	3.49667	3.48928	3.25713	3.25126	3.26518	3.24275	3.22741	3.56193	3.56787	3.62217	3.55961	3.58866	3.52567	3.50964	3.47113	3.51789	3.45935	3.11042	3.10163	3.1033	3.08139	3.11224
3.81907	3.79564	3.87849	3.79461	3.81642	3.70627	3.77738	3.80148	3.74644	3.7389	3.5527	3.51571	3.63247	3.58226	3.62147	3.36597	3.41023	3.33586	3.39194	3.45872	3.49163	3.49406	3.49694	3.4805	3.48254	3.28703	3.2606	3.27646	3.31475	3.31017	3.56588	3.57552	3.58964	3.58155	3.5227	3.5278	3.53488	3.52311	3.52272	3.46719	3.22595	3.14671	3.04775	3.12297	3.10706
3.78222	3.81192	3.76334	3.81243	3.7814	3.74412	3.73409	3.72338	3.74539	3.77388	3.56585	3.50313	3.60032	3.60361	3.58651	3.45314	3.33711	3.31617	3.43387	3.41776	3.48856	3.53525	3.47398	3.49708	3.49142	3.26623	3.22985	3.28344	3.28308	3.22182	3.54373	3.58541	3.59124	3.62851	3.58233	3.52108	3.50822	3.5368	3.42289	3.49484	3.17781	3.06075	3.01997	3.03021	3.12263
3.79183	3.75485	3.82075	3.80162	3.83133	3.81065	3.75373	3.77618	3.73041	3.80571	3.59997	3.52416	3.61746	3.61537	3.62505	3.44913	3.40755	3.36949	3.36976	3.45721	3.47413	3.53322	3.50471	3.50637	3.50153	3.26587	3.26317	3.26254	3.25604	3.2961	3.6564	3.58365	3.62409	3.6124	3.5428	3.53732	3.49577	3.50768	3.43086	3.52822	3.1542	3.0956	3.10611	3.08855	3.14595
3.81658	3.8079	3.81886	3.75495	3.7838	3.82966	3.79898	3.75818	3.73448	3.77814	3.61628	3.50123	3.63041	3.63541	3.60562	3.43685	3.42351	3.34652	3.39508	3.54142	3.51138	3.4912	3.5111	3.52316	3.50655	3.29146	3.18918	3.24537	3.26192	3.24507	3.55373	3.59392	3.56885	3.56828	3.5243	3.48057	3.57994	3.56688	3.50289	3.52699	3.09872	3.10174	3.13558	3.04472	3.06984
3.78488	3.82208	3.80325	3.74666	3.79962	3.81183	3.78862	3.74304	3.78997	3.78214	3.59751	3.53932	3.57099	3.61566	3.62839	3.37605	3.33431	3.27103	3.38611	3.53666	3.50392	3.54144	3.49614	3.49926	3.52379	3.27434	3.2239	3.25016	3.21463	3.21036	3.61222	3.49201	3.56594	3.60209	3.63706	3.47786	3.49585	3.55414	3.53993	3.52653	3.15375	3.05447	3.12932	3.12192	3.11264
3.72375	3.82271	3.84674	3.78611	3.80834	3.73336	3.7353	3.74652	3.72213	3.78393	3.63442	3.54573	3.65323	3.62479	3.57266	3.36103	3.42048	3.31665	3.39922	3.48658	3.50134	3.56605	3.51356	3.53529	3.52539	3.26465	3.26885	3.23331	3.26094	3.25837	3.5311	3.5796	3.57281	3.57913	3.58904	3.54525	3.54689	3.53959	3.45848	3.48977	3.20847	3.1386	3.1157	3.15241	3.11349
3.80907	3.81933	3.82884	3.80477	3.80541	3.76596	3.74444	3.73293	3.73877	3.72914	3.62248	3.55343	3.63754	3.59214	3.64717	3.45411	3.43577	3.35981	3.35332	3.51168	3.49317	3.48839	3.54349	3.52828	3.51594	3.28111	3.27776	3.20357	3.27621	3.29036	3.6822	3.57781	3.57607	3.48958	3.53381	3.43147	3.53581	3.51411	3.50508	3.5361	3.19165	3.11997	3.11592	3.08954	3.17361
3.74626	3.81769	3.80528	3.80111	3.79643	3.73796	3.80021	3.73399	3.78738	3.79686	3.57458	3.54102	3.61026	3.61504	3.62522	3.39428	3.41817	3.34516	3.43809	3.4997	3.51625	3.49695	3.49851	3.48853	3.50142	3.27702	3.31981	3.26463	3.29341	3.31537	3.61758	3.60589	3.52485	3.59518	3.55437	3.53252	3.52699	3.5408	3.54858	3.53646	3.17676	3.172	3.10893	3.07496	3.05954
3.81061	3.78642	3.7804	3.75768	3.76152	3.76475	3.77004	3.74251	3.80096	3.78203	3.60519	3.53804	3.65999	3.62856	3.62239	3.32954	3.4477	3.2945	3.38842	3.55082	3.50355	3.49879	3.53853	3.52112	3.55285	3.26419	3.31404	3.21908	3.28577	3.27864	3.58979	3.64055	3.60806	3.50128	3.60053	3.53464	3.56114	3.47706	3.55127	3.49215	3.18129	3.13575	3.14484	3.12559	3.10419
3.83994	3.75753	3.81641	3.78299	3.8288	3.78515	3.77715	3.76973	3.79274	3.79977	3.64863	3.52928	3.60648	3.64177	3.63252	3.41911	3.45515	3.32616	3.425	3.50054	3.53191	3.52011	3.50275	3.5389	3.51844	3.27881	3.2412	3.25744	3.2643	3.2768	3.57086	3.6534	3.55362	3.62922	3.55753	3.49589	3.50712	3.50406	3.50219	3.54021	3.19915	3.15837	3.10988	3.12949	3.13102
3.79313	3.85547	3.78778	3.80542	3.80188	3.76651	3.7548	3.75415	3.82269	3.77219	3.59913	3.53523	3.65269	3.59754	3.62675	3.4016	3.4003	3.3257	3.43758	3.50418	3.51769	3.51983	3.52773	3.52528	3.53489	3.25373	3.28011	3.24839	3.24422	3.24192	3.57866	3.52481	3.61598	3.61803	3.59556	3.55028	3.53841	3.49601	3.57888	3.60963	3.11521	3.05673	3.16157	2.9737	3.21987
3.79295	3.86774	3.78335	3.77112	3.85498	3.86783	3.76785	3.75583	3.79493	3.73961	3.61767	3.5465	3.58613	3.61948	3.58401	3.41104	3.46499	3.32483	3.37424	3.43649	3.52079	3.50175	3.56191	3.54496	3.5256	3.30279	3.28215	3.2643	3.25664	3.28223	3.65116	3.65485	3.42845	3.58572	3.59586	3.51804	3.60502	3.50182	3.45229	3.55353	3.17082	3.09509	3.18522	3.03316	3.09037
3.8062	3.80378	3.8211	3.77458	3.80901	3.73886	3.7732	3.79247	3.85759	3.77979	3.6489	3.53195	3.63927	3.62488	3.58185	3.34326	3.42665	3.30468	3.4537	3.5072	3.55626	3.52857	3.53883	3.52899	3.52176	3.28543	3.25712	3.26583	3.27677	3.29345	3.60511	3.6493	3.5405	3.58012	3.56525	3.54904	3.55479	3.53406	3.56946	3.54013	3.11188	3.14693	3.1039	3.10971	3.14675
3.76665	3.83369	3.765	3.78623	3.81614	3.6909	3.75668	3.78938	3.76761	3.81323	3.6297	3.51581	3.59382	3.62053	3.59159	3.38022	3.40343	3.31651	3.3704	3.44398	3.50164	3.55206	3.53646	3.53341	3.53905	3.26458	3.25357	3.27925	3.29893	3.23633	3.49909	3.55175	3.59055	3.59076	3.60639	3.45879	3.4914	3.47787	3.58854	3.5864	3.08232	3.16831	3.15146	3.16692	3.10862
3.81597	3.81817	3.81674	3.74697	3.79628	3.75112	3.77727	3.73543	3.7612	3.80628	3.63836	3.56348	3.62357	3.65007	3.64584	3.38877	3.37244	3.37997	3.38202	3.45951	3.50912	3.51984	3.52491	3.55894	3.53722	3.26752	3.29821	3.2407	3.3247	3.28455	3.56846	3.5563	3.59864	3.61414	3.49518	3.52163	3.55631	3.55991	3.57369	3.61308	3.21416	3.10775	3.11007	3.09523	3.11518
3.79605	3.77971	3.8358	3.76053	3.82809	3.85235	3.80303	3.7664	3.77428	3.77773	3.62264	3.51127	3.62133	3.62398	3.64348	3.35324	3.37887	3.38178	3.43138	3.4908	3.54787	3.56566	3.54101	3.51959	3.53764	3.27814	3.27696	3.28763	3.26655	3.27259	3.58147	3.56382	3.6029	3.51271	3.6139	3.51966	3.52344	3.42574	3.57751	3.5023	3.24819	3.14257	3.17239	3.11496	3.24649
3.85026	3.81407	3.81887	3.79479	3.81059	3.73556	3.81086	3.79006	3.80974	3.80155	3.63802	3.53969	3.6233	3.62796	3.62974	3.4568	3.38651	3.35161	3.42876	3.45598	3.5172	3.52033	3.56299	3.5236	3.51389	3.28685	3.29369	3.23149	3.25506	3.23525	3.51501	3.57062	3.54542	3.60997	3.56127	3.53544	3.47421	3.57612	3.56978	3.53347	3.15697	3.12397	3.18255	3.06685	3.22789
3.81142	3.84696	3.83091	3.79156	3.79857	3.79218	3.74729	3.77288	3.82709	3.82405	3.59791	3.50778	3.61006	3.6436	3.62636	3.36492	3.41882	3.3595	3.43116	3.53095	3.58907	3.57508	3.55723	3.54754	3.56841	3.27986	3.30944	3.24104	3.25276	3.31456	3.60799	3.50533	3.62738	3.52847	3.56652	3.44532	3.51269	3.53016	3.53812	3.5225	3.19105	3.14002	3.12397	3.14555	3.19623
3.76258	3.79821	3.76092	3.81581	3.80845	3.79654	3.80091	3.76415	3.83758	3.77767	3.60487	3.53138	3.60359	3.63747	3.65654	3.36269	3.44479	3.31383	3.38125	3.50706	3.5505	3.54893	3.57837	3.53912	3.54855	3.34168	3.28058	3.25873	3.23944	3.22835	3.53186	3.60479	3.63344	3.61534	3.5972	3.49768	3.56819	3.47722	3.59105	3.53291	3.21296	3.16624	3.22001	3.16477	3.17819
3.80956	3.80928	3.81526	3.83589	3.83484	3.78101	3.81096	3.76428	3.77641	3.79433	3.65089	3.50939	3.59667	3.59141	3.61609	3.47305	3.4458	3.33027	3.37085	3.51476	3.56859	3.56622	3.52377	3.54518	3.53304	3.28667	3.29722	3.29001	3.23025	3.28241	3.63182	3.57627	3.59297	3.55686	3.58422	3.48402	3.52792	3.59099	3.54311	3.55765	3.16898	3.12602	3.18612	3.11333	3.12958
3.75822	3.76884	3.85671	3.79417	3.82123	3.81037	3.78238	3.78068	3.73198	3.77867	3.60923	3.45526	3.62322	3.63799	3.63904	3.41363	3.40518	3.36362	3.38289	3.49693	3.56833	3.54675	3.48858	3.53476	3.54623	3.26249	3.28324	3.22555	3.20593	3.21647	3.50412	3.61886	3.6396	3.5594	3.51887	3.48288	3.52215	3.5506	3.56844	3.50696	3.14757	3.12039	3.15371	3.12828	3.11425
3.78359	3.83157	3.83775	3.80972	3.86489	3.79978	3.78435	3.79016	3.80058	3.76604	3.62936	3.53197	3.60281	3.65165	3.64151	3.336	3.40577	3.32282	3.39948	3.52017	3.53661	3.56194	3.58136	3.56755	3.51055	3.29877	3.26018	3.26295	3.29097	3.26561	3.59467	3.64334	3.64819	3.54251	3.62136	3.49218	3.52814	3.54764	3.47818	3.50693	3.16218	3.14865	3.1805	3.09397	3.25894
3.83655	3.81062	3.8167	3.85094	3.85259	3.8259	3.79843	3.81145	3.7887	3.80705	3.6402	3.53636	3.62584	3.60559	3.61511	3.32905	3.46672	3.39204	3.4543	3.48503	3.54612	3.5445	3.55091	3.56822	3.56792	3.28119	3.27255	3.30549	3.2578	3.27053	3.55488	3.63731	3.59695	3.59265	3.52716	3.48866	3.52357	3.51224	3.48431	3.55824	3.13355	3.22568	3.1885	3.03384	3.16517
3.81115	3.75631	3.86762	3.80294	3.822	3.72953	3.73399	3.79183	3.7841	3.76165	3.63969	3.50337	3.63271	3.62838	3.63864	3.35404	3.37739	3.33181	3.36527	3.51332	3.56158	3.61593	3.55928	3.573	3.5383	3.23801	3.27782	3.32327	3.25886	3.25803	3.53976	3.60885	3.60847	3.6348	3.62363	3.52938	3.57692	3.54459	3.57466	3.54252	3.21617	3.12843	3.18351	3.10408	3.17287
3.81567	3.80168	3.82687	3.83065	3.8677	3.79913	3.71954	3.74919	3.77569	3.79309	3.64299	3.49084	3.62515	3.60562	3.65665	3.39738	3.46748	3.39505	3.44028	3.49225	3.59962	3.58377	3.53157	3.57503	3.52754	3.26276	3.26313	3.24264	3.25563	3.2483	3.69201	3.54133	3.56416	3.61954	3.55497	3.5326	3.43783	3.54119	3.61181	3.54125	3.21299	3.17293	3.13316	3.08236	3.13411
3.86294	3.82251	3.80784	3.78842	3.8075	3.79065	3.81589	3.80262	3.81442	3.74559	3.61741	3.523	3.61838	3.61091	3.66545	3.41394	3.42744	3.36916	3.3799	3.53067	3.55485	3.55761	3.56907	3.55141	3.55182	3.25863	3.27044	3.22237	3.3218	3.28157	3.6123	3.61455	3.66758	3.50486	3.54235	3.53578	3.58905	3.57857	3.55476	3.60737	3.13166	3.21064	3.18251	3.12305	3.1898
3.88875	3.79103	3.80611	3.74902	3.82684	3.82162	3.82184	3.8077	3.75881	3.76177	3.63152	3.52204	3.61638	3.62718	3.62337	3.42768	3.43449	3.32254	3.40965	3.52144	3.54079	3.55818	3.54666	3.58834	3.56777	3.29225	3.26195	3.29222	3.26675	3.24522	3.57448	3.58362	3.624	3.58114	3.57725	3.51749	3.5287	3.48553	3.51143	3.51514	3.20597	3.1361	3.16393	3.21552	3.16193
3.81015	3.83538	3.77219	3.77626	3.84896	3.77923	3.74019	3.77573	3.77649	3.85845	3.61892	3.54976	3.62595	3.62504	3.66133	3.42701	3.41487	3.35775	3.41194	3.48544	3.5689	3.57727	3.57555	3.58313	3.55939	3.27686	3.28071	3.30754	3.20529	3.2524	3.61593	3.61958	3.61131	3.66672	3.5464	3.5429	3.51071	3.5503	3.58751	3.60612	3.17838	3.21886	3.23483	3.08655	3.17184
3.83028	3.82971	3.79608	3.8286	3.77108	3.77051	3.81516	3.80067	3.83219	3.82548	3.57758	3.52906	3.5954	3.64976	3.66058	3.44331	3.43544	3.33503	3.41741	3.49559	3.60209	3.54179	3.58354	3.59605	3.56732	3.27845	3.24352	3.23273	3.25176	3.26283	3.59211	3.65472	3.62497	3.61531	3.5807	3.46624	3.55187	3.53347	3.56399	3.52704	3.25236	3.2044	3.18469	3.10943	3.1908
3.80882	3.79911	3.81376	3.83539	3.72587	3.82282	3.82929	3.79321	3.78238	3.87017	3.6509	3.51087	3.64752	3.60232	3.626	3.39722	3.37723	3.37107	3.42332	3.46864	3.57847	3.5562	3.5762	3.59178	3.5561	3.30642	3.27948	3.24539	3.32424	3.28188	3.55576	3.65947	3.59886	3.57643	3.58608	3.48135	3.46338	3.50917	3.51096	3.58009	3.18054	3.15725	3.19981	3.19125	3.11425
3.82222	3.84962	3.84679	3.78592	3.78137	3.78637	3.78101	3.80647	3.79626	3.80027	3.62617	3.5367	3.64211	3.65375	3.6073	3.42389	3.43353	3.42362	3.34274	3.4906	3.55167	3.61383	3.56138	3.60548	3.60321	3.31545	3.22169	3.27273	3.26177	3.27541	3.6131	3.61956	3.57278	3.61777	3.53247	3.54359	3.54747	3.52109	3.54804	3.52247	3.13459	3.13607	3.17864	3.16905	3.14606
3.80781	3.80783	3.8194	3.74161	3.77468	3.8196	3.81833	3.78314	3.81931	3.79191	3.65015	3.55525	3.62247	3.65604	3.62512	3.34362	3.44124	3.38828	3.42928	3.46496	3.58548	3.56773	3.57323	3.59574	3.59981	3.29575	3.27152	3.25086	3.24123	3.25609	3.61542	3.623	3.58257	3.59442	3.61494	3.53757	3.60814	3.52771	3.58179	3.51736	3.2269	3.18138	3.14601	3.16617	3.18169
3.77404	3.82452	3.84026	3.77217	3.84394	3.85488	3.78355	3.80167	3.80668	3.79484	3.66093	3.51019	3.63479	3.60394	3.66768	3.39896	3.44372	3.3988	3.42218	3.46886	3.60393	3.6004	3.5676	3.57809	3.55438	3.24836	3.25089	3.2704	3.32161	3.27738	3.49018	3.54508	3.63839	3.58031	3.50249	3.51945	3.47828	3.55735	3.54635	3.55022	3.19029	3.12401	3.30801	3.11715	3.16461
3.82934	3.85496	3.80075	3.79666	3.79161	3.76067	3.81332	3.7981	3.80076	3.84442	3.64916	3.5426	3.62973	3.64903	3.60805	3.41045	3.43013	3.34322	3.39207	3.55632	3.60898	3.60612	3.54431	3.56117	3.57048	3.31594	3.27394	3.25281	3.3232	3.29214	3.5704	3.63936	3.57892	3.58946	3.53704	3.53952	3.50699	3.53598	3.51243	3.61324	3.20918	3.14804	3.17845	3.06246	3.21349
3.83499	3.79372	3.84806	3.77657	3.85509	3.757	3.80891	3.76624	3.81529	3.80059	3.6164	3.56253	3.61289	3.63904	3.66437	3.47014	3.44015	3.40064	3.47553	3.53015	3.58685	3.57593	3.57191	3.58084	3.58554	3.32176	3.25978	3.28483	3.27413	3.24052	3.55221	3.58917	3.66125	3.61325	3.61455	3.5825	3.54968	3.4956	3.52487	3.55988	3.2246	3.11004	3.19679	3.07845	3.26812
3.80382	3.7832	3.83901	3.81142	3.82668	3.82398	3.79485	3.74389	3.85093	3.83607	3.62077	3.54791	3.6473	3.62308	3.60784	3.4255	3.43674	3.36999	3.44053	3.46598	3.54307	3.54034	3.56693	3.59892	3.60927	3.29343	3.27694	3.2845	3.29799	3.26104	3.64681	3.65849	3.6554	3.62539	3.53961	3.56367	3.54033	3.54778	3.52614	3.52528	3.27995	3.21469	3.10598	3.18616	3.19121
3.78367	3.78391	3.84992	3.82831	3.81072	3.7875	3.82863	3.77534	3.81163	3.78944	3.64445	3.56879	3.61704	3.61457	3.64595	3.43108	3.40442	3.42239	3.37772	3.55992	3.57532	3.57276	3.5704	3.60092	3.52495	3.31451	3.26421	3.27378	3.3135	3.24559	3.60759	3.5898	3.55903	3.54185	3.57045	3.48937	3.56663	3.57081	3.55827	3.58062	3.16723	3.21631	3.12485	3.07494	3.17781
3.8184	3.77153	3.83089	3.83252	3.77214	3.78314	3.82105	3.80849	3.86428	3.73578	3.61272	3.47863	3.62772	3.59772	3.61105	3.4343	3.4681	3.39762	3.37373	3.52488	3.59187	3.56782	3.60747	3.61041	3.59545	3.29059	3.28171	3.27413	3.26664	3.32554	3.58406	3.54368	3.59524	3.53842	3.63331	3.52481	3.62945	3.5329	3.51382	3.54192	3.17798	3.22378	3.14649	3.09156	3.11124
3.85282	3.80932	3.8219	3.81434	3.80606	3.76088	3.83063	3.77133	3.8028	3.82905	3.62931	3.53305	3.6421	3.64614	3.68008	3.40983	3.43634	3.37009	3.44072	3.46711	3.56539	3.59025	3.57116	3.59769	3.61212	3.28187	3.27622	3.21856	3.26519	3.28613	3.61646	3.58678	3.56289	3.629	3.58407	3.49612	3.54395	3.54933	3.58219	3.59334	3.21269	3.21832	3.13844	3.1576	3.17889
3.87191	3.83702	3.82712	3.8049	3.83618	3.78966	3.80498	3.82086	3.79255	3.742	3.64566	3.54659	3.66818	3.66414	3.64025	3.38838	3.43332	3.37684	3.43008	3.5458	3.60069	3.56501	3.58429	3.57217	3.57142	3.29178	3.2361	3.26727	3.26063	3.29806	3.69293	3.58855	3.68361	3.59339	3.57033	3.47888	3.51841	3.54771	3.58241	3.50062	3.19398	3.13905	3.17184	3.21187	3.20599
3.85132	3.80811	3.79913	3.79333	3.78918	3.80906	3.75845	3.77675	3.77105	3.82414	3.62805	3.53729	3.61453	3.64291	3.61051	3.4231	3.48757	3.39776	3.41026	3.58392	3.59022	3.5594	3.62496	3.60972	3.59334	3.31513	3.30086	3.25435	3.26312	3.23192	3.66816	3.6053	3.64353	3.61664	3.59103	3.55253	3.58693	3.54186	3.51825	3.58084	3.21945	3.22881	3.19541	3.24912	3.16335
3.83594	3.84093	3.84543	3.74918	3.86384	3.74987	3.74191	3.82074	3.79951	3.88443	3.60776	3.52571	3.66111	3.61518	3.63514	3.40664	3.41545	3.35599	3.45009	3.53071	3.59835	3.63048	3.576	3.58733	3.58911	3.30621	3.34468	3.21286	3.27745	3.28767	3.62563	3.5507	3.62112	3.70183	3.61109	3.52785	3.62345	3.54535	3.51091	3.58495	3.13241	3.16968	3.20887	3.10976	3.12704
3.78886	3.80507	3.85271	3.82651	3.80748	3.77424	3.78922	3.80855	3.7897	3.79411	3.62921	3.5038	3.63054	3.62711	3.6257	3.46094	3.48296	3.32053	3.38662	3.493	3.61918	3.59694	3.60704	3.59261	3.58278	3.30203	3.27617	3.27393	3.24892	3.31011	3.59936	3.64364	3.67944	3.58623	3.60812	3.52304	3.52483	3.56662	3.55703	3.62906	3.25557	3.21937	3.15608	3.12239	3.20567
3.85527	3.80772	3.83458	3.80109	3.8403	3.79571	3.76428	3.8774	3.85155	3.7881	3.63798	3.53826	3.66418	3.60013	3.62583	3.45922	3.41101	3.37496	3.44489	3.49363	3.60055	3.60041	3.57833	3.62563	3.58679	3.2513	3.27017	3.27391	3.29172	3.29371	3.57192	3.65663	3.57976	3.55794	3.63226	3.50844	3.56265	3.48925	3.55577	3.60221	3.269	3.13379	3.18315	3.25966	3.11198
3.81821	3.79002	3.8206	3.86228	3.7958	3.78528	3.72402	3.76168	3.77902	3.78423	3.59239	3.53843	3.68153	3.63987	3.64585	3.42186	3.41723	3.38856	3.40576	3.4925	3.58873	3.57696	3.60206	3.59647	3.58393	3.26646	3.27257	3.24338	3.27907	3.26301	3.56583	3.56749	3.60712	3.65384	3.63426	3.54146	3.60774	3.5499	3.53896	3.58846	3.12794	3.17515	3.13318	3.15994	3.18512
3.85082	3.84154	3.8147	3.79224	3.79691	3.81413	3.78756	3.82238	3.81515	3.84097	3.622	3.55339	3.61822	3.62056	3.6253	3.40352	3.38909	3.37135	3.4024	3.51985	3.61259	3.5841	3.60262	3.59529	3.5691	3.33213	3.24706	3.30644	3.26163	3.24237	3.56604	3.62278	3.61743	3.61494	3.60011	3.55645	3.60167	3.54107	3.56552	3.65239	3.22847	3.15061	3.16616	3.2118	3.07654
3.84385	3.83783	3.87205	3.79319	3.88335	3.81342	3.76573	3.81827	3.77832	3.75071	3.6534	3.53057	3.61551	3.64448	3.60945	3.42518	3.40495	3.34823	3.40511	3.55317	3.62811	3.58055	3.59382	3.58656	3.60518	3.32382	3.24545	3.22446	3.26423	3.26434	3.6274	3.63503	3.6138	3.60266	3.62134	3.45298	3.55146	3.53473	3.52306	3.61383	3.08068	3.19158	3.15221	3.08196	3.2186
3.79218	3.75004	3.81962	3.78655	3.83221	3.8181	3.81758	3.76196	3.82098	3.77023	3.60576	3.53483	3.62769	3.61535	3.62228	3.38212	3.46119	3.43123	3.44071	3.56515	3.62893	3.63985	3.62331	3.58047	3.63277	3.29614	3.24211	3.21343	3.29906	3.23988	3.56241	3.66181	3.5848	3.65189	3.59987	3.54357	3.55861	3.59941	3.51681	3.56682	3.16501	3.26811	3.09244	3.18284	3.19923
3.82825	3.82754	3.80538	3.87438	3.84091	3.81925	3.77713	3.81023	3.80352	3.79297	3.61877	3.57667	3.67668	3.63484	3.63447	3.4375	3.39798	3.38611	3.38245	3.51841	3.58469	3.64961	3.63807	3.59378	3.60246	3.29199	3.28494	3.28042	3.28371	3.23161	3.67903	3.57708	3.57455	3.59588	3.6563	3.5566	3.52361	3.548	3.572	3.57512	3.24617	3.24745	3.16918	3.15901	3.20247
3.77281	3.80736	3.80589	3.7473	3.79477	3.86126	3.86632	3.85114	3.84538	3.80311	3.64302	3.57895	3.60078	3.65569	3.68283	3.33534	3.42701	3.42246	3.411	3.50702	3.59914	3.61132	3.56664	3.60525	3.6012	3.29605	3.30619	3.26991	3.32276	3.28029	3.63278	3.66773	3.62297	3.6196	3.57308	3.48742	3.49995	3.5556	3.53972	3.55692	3.14152	3.10342	3.18537	3.17615	3.14252
3.8515	3.84004	3.83257	3.80074	3.79923	3.81218	3.8532	3.79054	3.80651	3.83648	3.6573	3.53048	3.64529	3.67464	3.67015	3.44991	3.4458	3.40939	3.47274	3.48453	3.58314	3.61543	3.62457	3.61466	3.60038	3.30129	3.26513	3.24747	3.25466	3.23625	3.59872	3.64711	3.59078	3.55396	3.55223	3.57289	3.58167	3.5043	3.63125	3.58979	3.17206	3.18007	3.14136	3.15814	3.30556
3.8719	3.82161	3.84314	3.78682	3.81716	3.86798	3.79408	3.78149	3.80865	3.82103	3.60886	3.5203	3.61889	3.68045	3.66407	3.40187	3.47015	3.37458	3.40509	3.53664	3.62783	3.61503	3.61007	3.58568	3.59328	3.34156	3.2662	3.33592	3.29273	3.29549	3.62907	3.69474	3.68615	3.6976	3.61551	3.60141	3.52946	3.53111	3.56124	3.65449	3.22984	3.25956	3.14418	3.19432	3.19232
3.78949	3.78736	3.83551	3.82453	3.84896	3.77864	3.80099	3.83873	3.80273	3.85447	3.60055	3.51976	3.64137	3.61169	3.65996	3.44117	3.45928	3.38673	3.46994	3.48081	3.61232	3.63276	3.64824	3.62091	3.60704	3.30305	3.25307	3.32385	3.24657	3.27572	3.59222	3.64248	3.5892	3.60361	3.57179	3.51831	3.53934	3.56441	3.56594	3.62948	3.24447	3.18023	3.25196	3.06849	3.14477
3.79178	3.8302	3.78864	3.82767	3.86569	3.80734	3.78741	3.80124	3.82922	3.8108	3.66625	3.57017	3.61675	3.64667	3.64516	3.46136	3.40653	3.40799	3.40172	3.46468	3.63814	3.65439	3.62287	3.61585	3.62903	3.2783	3.28982	3.27256	3.29868	3.28466	3.55995	3.70479	3.58123	3.67926	3.63975	3.53732	3.5391	3.5954	3.57727	3.62004	3.26965	3.1416	3.19198	3.23624	3.25394
3.90409	3.8216	3.86365	3.84577	3.81543	3.82095	3.79491	3.75391	3.76171	3.80532	3.64519	3.49606	3.65244	3.64171	3.65629	3.41699	3.47281	3.36738	3.46834	3.49996	3.61398	3.58363	3.61407	3.64779	3.59827	3.28363	3.29115	3.26897	3.24844	3.27108	3.60881	3.64457	3.65265	3.6403	3.54671	3.56751	3.55792	3.5246	3.53815	3.51319	3.1855	3.23928	3.20378	3.10761	3.22386
3.82702	3.80303	3.81681	3.80951	3.82414	3.81314	3.82421	3.84737	3.81821	3.87778	3.66778	3.52166	3.67548	3.66765	3.70642	3.38975	3.51776	3.40436	3.45663	3.54753	3.60511	3.62656	3.61767	3.62417	3.60811	3.2945	3.26915	3.22569	3.26133	3.26301	3.59412	3.58732	3.57039	3.64643	3.58138	3.5625	3.45873	3.57599	3.61483	3.62172	3.30746	3.23016	3.23532	3.2012	3.21637
3.79318	3.81055	3.88593	3.78476	3.90504	3.79278	3.81377	3.78247	3.79249	3.84366	3.6269	3.54305	3.6161	3.60475	3.66899	3.38851	3.44438	3.39504	3.41813	3.50954	3.59901	3.57321	3.61445	3.62887	3.60162	3.3286	3.2646	3.26681	3.25337	3.27089	3.66761	3.68493	3.62418	3.62596	3.65061	3.5135	3.59427	3.52337	3.5568	3.58275	3.23025	3.25212	3.21596	3.06954	3.16682
3.84203	3.86587	3.78766	3.79371	3.85476	3.75958	3.7851	3.8025	3.82027	3.80545	3.6839	3.55564	3.64425	3.65553	3.60472	3.41247	3.47701	3.49273	3.4349	3.55464	3.61783	3.59633	3.58985	3.59622	3.59502	3.27957	3.24969	3.27017	3.28432	3.27745	3.72689	3.53159	3.59207	3.58219	3.61204	3.56865	3.54204	3.49726	3.66642	3.53522	3.27014	3.16595	3.24498	3.25893	3.13504
3.82601	3.80429	3.84455	3.77973	3.83399	3.84662	3.74578	3.84175	3.83946	3.82649	3.67861	3.58549	3.63132	3.64168	3.61761	3.44838	3.38105	3.44737	3.4272	3.53267	3.59717	3.6015	3.61111	3.65065	3.59435	3.3146	3.26966	3.29203	3.27676	3.30793	3.64007	3.57896	3.65438	3.53946	3.5945	3.53569	3.5206	3.5251	3.53406	3.53936	3.19318	3.16547	3.19543	3.23142	3.20547
3.78436	3.82509	3.81663	3.85338	3.82911	3.8027	3.85706	3.86409	3.82119	3.80556	3.62434	3.55206	3.63172	3.67631	3.65564	3.42929	3.41981	3.41336	3.46151	3.52308	3.62978	3.60229	3.62969	3.61736	3.62576	3.28441	3.2947	3.26633	3.29062	3.28728	3.72562	3.63289	3.61338	3.64812	3.6553	3.45717	3.61612	3.50386	3.62928	3.60299	3.25959	3.27134	3.18651	3.22531	3.20637
3.87185	3.83638	3.91171	3.84742	3.83161	3.823	3.7953	3.79677	3.81261	3.80021	3.6287	3.54978	3.62792	3.68962	3.65067	3.44195	3.41281	3.40514	3.47082	3.61738	3.63891	3.58836	3.62409	3.59846	3.61041	3.25839	3.289	3.28086	3.27919	3.2927	3.62197	3.64918	3.6144	3.62688	3.67434	3.53754	3.55213	3.47755	3.57069	3.60865	3.22281	3.19021	3.2443	3.21372	3.20571
3.82837	3.81857	3.82211	3.79182	3.83034	3.83801	3.81661	3.81092	3.82895	3.8071	3.67378	3.53829	3.67482	3.6401	3.67148	3.39201	3.43543	3.39261	3.45728	3.56981	3.63885	3.64755	3.6509	3.58548	3.61465	3.29354	3.24479	3.3142	3.25805	3.25074	3.64322	3.68835	3.54961	3.61929	3.60676	3.53985	3.61026	3.53025	3.55481	3.53712	3.29089	3.2596	3.18009	3.22427	3.17828
3.85193	3.87502	3.85441	3.78915	3.79033	3.86732	3.77537	3.81656	3.83252	3.81306	3.65061	3.54625	3.63153	3.65038	3.65893	3.36	3.48898	3.37401	3.43337	3.52332	3.61643	3.61194	3.62345	3.62124	3.65331	3.28011	3.27802	3.20839	3.22164	3.30559	3.5366	3.64785	3.58095	3.6006	3.59021	3.53051	3.56621	3.58984	3.60553	3.54008	3.19746	3.2554	3.2072	3.23414	3.17205
3.83446	3.84829	3.86216	3.80155	3.79124	3.79932	3.79037	3.82361	3.75946	3.86175	3.61886	3.56736	3.64659	3.64539	3.64991	3.39943	3.4612	3.43072	3.46599	3.54876	3.6276	3.63185	3.62871	3.60163	3.58948	3.33607	3.30272	3.28141	3.32409	3.26475	3.65063	3.57801	3.63175	3.5954	3.62042	3.53612	3.62653	3.57276	3.57202	3.5819	3.29052	3.1946	3.09994	3.21197	3.2815
3.83581	3.82498	3.84563	3.79669	3.82163	3.79822	3.86292	3.8438	3.79156	3.79644	3.67888	3.5644	3.64615	3.64137	3.6326	3.48153	3.45892	3.3903	3.42704	3.53387	3.56947	3.62236	3.61655	3.63173	3.61593	3.30883	3.27421	3.27016	3.28113	3.22281	3.71832	3.57733	3.69913	3.60373	3.64249	3.55026	3.64407	3.55218	3.62095	3.54563	3.22706	3.26085	3.25929	3.216	3.07394
3.79825	3.85435	3.84161	3.86626	3.81272	3.85152	3.77957	3.77597	3.87067	3.81661	3.65824	3.54617	3.67155	3.64365	3.64813	3.45321	3.42988	3.36524	3.40874	3.55285	3.5774	3.62052	3.62802	3.65083	3.61922	3.26523	3.27713	3.30522	3.29196	3.25864	3.51799	3.56849	3.65683	3.581	3.6169	3.53249	3.50639	3.45563	3.57879	3.60731	3.25532	3.29183	3.23991	3.11963	3.26197
3.85655	3.85966	3.89374	3.86658	3.82241	3.85804	3.82955	3.77461	3.84286	3.77067	3.64497	3.57471	3.65831	3.67273	3.65321	3.51489	3.44014	3.38253	3.44474	3.54456	3.60869	3.62346	3.58907	3.62494	3.61642	3.27675	3.31656	3.24677	3.24937	3.31029	3.64627	3.67336	3.67879	3.63816	3.62844	3.47581	3.55256	3.59589	3.53657	3.58111	3.25145	3.22564	3.23641	3.26569	3.24689
3.84831	3.84673	3.81751	3.866	3.85241	3.7923	3.83112	3.80274	3.82936	3.85521	3.62885	3.56832	3.67564	3.65085	3.66151	3.4762	3.50338	3.3802	3.45522	3.51532	3.64197	3.63741	3.6246	3.61297	3.60737	3.28231	3.25215	3.25115	3.28266	3.3094	3.57665	3.66814	3.60978	3.71007	3.58409	3.57001	3.54615	3.52999	3.6534	3.5878	3.25009	3.1773	3.24593	3.20111	3.27222
3.8553	3.8718	3.87604	3.84191	3.81971	3.84585	3.84921	3.77993	3.79008	3.81747	3.62986	3.53344	3.63254	3.68181	3.63729	3.4243	3.47452	3.39131	3.4673	3.49038	3.63265	3.63375	3.64652	3.60101	3.62135	3.29782	3.29402	3.27962	3.26665	3.29782	3.67476	3.65491	3.68157	3.6342	3.66183	3.54634	3.6374	3.60381	3.55853	3.55636	3.17167	3.24646	3.19642	3.23013	3.18201
3.83979	3.84566	3.84664	3.82497	3.84163	3.81917	3.86843	3.79163	3.86768	3.81248	3.62875	3.55345	3.64794	3.62804	3.64489	3.45365	3.42398	3.37448	3.44831	3.55307	3.63796	3.6196	3.61673	3.61205	3.62496	3.3039	3.27118	3.32276	3.27358	3.28282	3.6641	3.63387	3.6765	3.61813	3.5856	3.53946	3.58237	3.51867	3.62678	3.60681	3.23432	3.21922	3.28719	3.1701	3.28327
3.81517	3.85364	3.88118	3.84285	3.82464	3.83314	3.85718	3.82875	3.8184	3.80765	3.67949	3.55481	3.63742	3.61246	3.65191	3.39739	3.46198	3.49067	3.46367	3.61427	3.62565	3.62131	3.60793	3.60496	3.6117	3.27684	3.31057	3.28297	3.28846	3.29386	3.6124	3.6597	3.65567	3.66199	3.63431	3.54163	3.56891	3.57367	3.57355	3.6603	3.29753	3.16865	3.15868	3.25442	3.25605
3.82845	3.8322	3.90638	3.81659	3.82949	3.8942	3.80049	3.85101	3.85202	3.86514	3.65499	3.55962	3.66289	3.64101	3.69882	3.47308	3.39349	3.36452	3.49597	3.47205	3.63533	3.61648	3.61952	3.63397	3.6094	3.29788	3.31656	3.31977	3.27855	3.27838	3.62977	3.67445	3.66905	3.64707	3.56236	3.52657	3.4958	3.63022	3.58272	3.59286	3.26378	3.26472	3.23262	3.19086	3.21374
3.83453	3.76583	3.78328	3.80032	3.80307	3.84813	3.82621	3.83016	3.81755	3.85662	3.65668	3.58466	3.66089	3.67945	3.60225	3.46824	3.47588	3.4189	3.44801	3.55327	3.62912	3.61126	3.61241	3.64257	3.61299	3.28822	3.33808	3.30791	3.29098	3.2804	3.5849	3.67043	3.57104	3.60203	3.63851	3.56553	3.5794	3.68362	3.59124	3.55011	3.33101	3.12398	3.2644	3.27982	3.22483
3.85398	3.89496	3.87201	3.79041	3.82208	3.77407	3.81732	3.80331	3.81783	3.80054	3.69845	3.56965	3.69308	3.62325	3.6379	3.45135	3.46214	3.42683	3.50297	3.5005	3.60506	3.64112	3.62226	3.63884	3.62444	3.28085	3.23554	3.29836	3.27189	3.25634	3.6145	3.5692	3.63343	3.65887	3.55279	3.55424	3.53031	3.55683	3.65373	3.64495	3.34628	3.24387	3.23686	3.30797	3.24162
3.83602	3.89063	3.80962	3.81912	3.83282	3.92977	3.81131	3.87477	3.86064	3.83627	3.61986	3.58047	3.64253	3.62824	3.66402	3.44823	3.46187	3.35653	3.44033	3.52523	3.63832	3.66203	3.59443	3.65545	3.63867	3.2952	3.28386	3.26233	3.28073	3.31111	3.67441	3.66005	3.65353	3.67157	3.63271	3.5341	3.53833	3.57138	3.51077	3.53972	3.30708	3.31358	3.30521	3.25538	3.26211
3.82785	3.81473	3.83033	3.79373	3.82477	3.80245	3.83652	3.79924	3.80052	3.88223	3.63925	3.54059	3.62935	3.69257	3.66401	3.45442	3.4749	3.50028	3.45443	3.57452	3.67675	3.60859	3.63312	3.62693	3.62386	3.27603	3.26721	3.22029	3.32691	3.30489	3.6458	3.67218	3.66231	3.66717	3.58359	3.49092	3.54198	3.49202	3.5994	3.62286	3.36514	3.21478	3.21408	3.1441	3.23365
3.79656	3.8313	3.8866	3.82	3.79941	3.83911	3.79315	3.83517	3.83693	3.79199	3.65675	3.5476	3.66194	3.67066	3.66364	3.42146	3.45042	3.43094	3.5277	3.53402	3.65089	3.61276	3.65657	3.64317	3.60864	3.29203	3.29328	3.28157	3.32178	3.30775	3.63072	3.6827	3.63182	3.62305	3.67569	3.5537	3.52532	3.61141	3.66698	3.60834	3.24612	3.31522	3.18943	3.20118	3.29755
3.88582	3.8636	3.78092	3.78469	3.81789	3.82913	3.82141	3.84142	3.79142	3.81703	3.66178	3.58343	3.67182	3.66034	3.65962	3.49639	3.45326	3.38387	3.51089	3.56676	3.6054	3.60708	3.60533	3.67838	3.63491	3.33112	3.27781	3.30454	3.25154	3.31735	3.69312	3.65922	3.63258	3.6686	3.63056	3.57607	3.55978	3.57351	3.5802	3.61725	3.28708	3.29352	3.23008	3.15163	3.27761
3.83933	3.85177	3.84757	3.81673	3.78639	3.89757	3.84044	3.86558	3.79706	3.83499	3.66161	3.55708	3.64801	3.66379	3.68057	3.43384	3.46748	3.41832	3.44893	3.57319	3.62121	3.64067	3.63938	3.64952	3.64692	3.34245	3.26199	3.29459	3.2987	3.22548	3.7119	3.65549	3.69189	3.58741	3.59101	3.61532	3.51876	3.6119	3.57137	3.59685	3.26548	3.23378	3.22064	3.20838	3.19654
3.87099	3.87458	3.8458	3.89694	3.88016	3.84593	3.79079	3.78967	3.83225	3.84294	3.65213	3.54511	3.61376	3.62381	3.63427	3.44487	3.45318	3.40602	3.45399	3.5702	3.64211	3.66963	3.62238	3.68368	3.6309	3.3511	3.25913	3.25413	3.2865	3.31572	3.66353	3.68089	3.68362	3.66274	3.62519	3.56657	3.58757	3.68565	3.62028	3.61788	3.28895	3.19933	3.27823	3.27749	3.28385
3.80348	3.80505	3.83389	3.83148	3.85984	3.83278	3.85124	3.84595	3.80122	3.82604	3.67417	3.56355	3.67409	3.66811	3.65428	3.42513	3.48472	3.42106	3.43517	3.54262	3.67053	3.69448	3.67238	3.6177	3.62632	3.32533	3.27895	3.27953	3.32794	3.31609	3.56309	3.61683	3.59571	3.68632	3.65114	3.52396	3.59872	3.51091	3.63627	3.53649	3.38766	3.182	3.29733	3.16245	3.29853
3.80293	3.85621	3.85574	3.79659	3.84259	3.84945	3.82181	3.77335	3.85409	3.82733	3.67025	3.55866	3.66313	3.69805	3.65269	3.47196	3.44693	3.45938	3.45098	3.53413	3.65131	3.63587	3.59236	3.63402	3.63531	3.3196	3.30706	3.27075	3.26887	3.3017	3.59248	3.60575	3.60108	3.62936	3.60992	3.59664	3.54845	3.57272	3.55786	3.61923	3.31397	3.32482	3.30125	3.34531	3.18408
3.89599	3.85753	3.89587	3.86489	3.86511	3.82128	3.78121	3.85962	3.83073	3.85876	3.63519	3.55835	3.64958	3.70576	3.65551	3.44067	3.46703	3.38522	3.43579	3.46773	3.65865	3.64282	3.68705	3.66857	3.60659	3.33739	3.26656	3.28026	3.29787	3.29539	3.64775	3.65539	3.65305	3.60119	3.66494	3.6322	3.58826	3.56747	3.54699	3.59699	3.2789	3.18529	3.22438	3.15942	3.3028
3.87105	3.79924	3.84966	3.79812	3.82146	3.7936	3.81973	3.84135	3.79848	3.86231	3.65557	3.59223	3.67971	3.64385	3.60624	3.43648	3.47813	3.3952	3.51603	3.55367	3.66152	3.61624	3.68717	3.62791	3.65964	3.33671	3.28526	3.31072	3.30022	3.28556	3.66718	3.64045	3.63481	3.69698	3.64694	3.61158	3.56107	3.61727	3.52883	3.59912	3.26395	3.3313	3.22266	3.22438	3.24563
3.84527	3.87462	3.81122	3.81406	3.91275	3.89125	3.8161	3.81646	3.81818	3.85916	3.6391	3.52686	3.64431	3.67257	3.61636	3.48631	3.50029	3.40501	3.47257	3.57605	3.67767	3.6521	3.64536	3.65252	3.65453	3.29713	3.30021	3.31332	3.2943	3.23684	3.62722	3.581	3.64145	3.64933	3.53719	3.56193	3.55514	3.61184	3.57035	3.52757	3.26443	3.24297	3.30098	3.308	3.26529
3.84386	3.8664	3.87205	3.88896	3.86799	3.80315	3.81137	3.84842	3.85838	3.76531	3.66217	3.60231	3.66111	3.61572	3.66324	3.44096	3.4619	3.39777	3.44056	3.56438	3.65297	3.65288	3.66239	3.66769	3.65508	3.32442	3.29485	3.27252	3.31985	3.28414	3.63166	3.59213	3.62696	3.67055	3.55213	3.5436	3.57713	3.46976	3.59154	3.55915	3.30266	3.27161	3.32373	3.21921	3.17791
3.84678	3.84925	3.84625	3.85846	3.89052	3.84789	3.91134	3.9248	3.88839	3.84757	3.70368	3.59348	3.66347	3.66825	3.65181	3.46655	3.39763	3.37824	3.4766	3.60609	3.61697	3.66552	3.64715	3.64786	3.67266	3.30043	3.26973	3.23843	3.27081	3.28593	3.63871	3.65803	3.69043	3.66505	3.64434	3.49783	3.57978	3.61388	3.68598	3.57197	3.33641	3.23096	3.28294	3.27941	3.24999
3.83054	3.82632	3.81342	3.85845	3.81687	3.80769	3.84819	3.86101	3.85631	3.80843	3.68884	3.58764	3.66358	3.63521	3.67456	3.45468	3.42358	3.41942	3.41532	3.54059	3.64818	3.64715	3.6401	3.63428	3.67218	3.28207	3.27668	3.27662	3.33459	3.2935	3.60729	3.74173	3.59947	3.62655	3.55365	3.5099	3.54588	3.63423	3.6655	3.60493	3.20593	3.20126	3.30787	3.20846	3.3369
3.84134	3.88617	3.8585	3.82569	3.83023	3.86587	3.83329	3.86854	3.82863	3.83117	3.67395	3.56654	3.66283	3.68661	3.64557	3.48922	3.45513	3.44706	3.51997	3.58259	3.68062	3.6495	3.63957	3.64631	3.66781	3.30074	3.31073	3.27127	3.32859	3.26014	3.61649	3.67426	3.64906	3.69457	3.67829	3.58735	3.57155	3.53466	3.55281	3.54315	3.30578	3.25218	3.34128	3.172	3.16314
3.83685	3.87549	3.91122	3.83361	3.81112	3.82379	3.80179	3.84855	3.77719	3.8004	3.67455	3.57978	3.66354	3.62663	3.65431	3.46585	3.47502	3.43526	3.44774	3.58196	3.65449	3.6918	3.61931	3.62789	3.6834	3.29664	3.35007	3.25743	3.23217	3.27398	3.64973	3.56543	3.73282	3.56682	3.61979	3.56392	3.62591	3.47169	3.60684	3.61484	3.259	3.27273	3.25291	3.21906	3.28375
3.81692	3.81399	3.90721	3.83553	3.84379	3.86206	3.80948	3.80174	3.85793	3.82629	3.63363	3.57858	3.69225	3.70952	3.66717	3.41942	3.4849	3.46121	3.48702	3.53374	3.6367	3.65324	3.65232	3.67549	3.68646	3.29869	3.30633	3.29396	3.28473	3.28062	3.60311	3.62405	3.68768	3.65162	3.64883	3.62678	3.59624	3.62899	3.5837	3.56583	3.2626	3.24792	3.24328	3.18659	3.28068
3.86044	3.85635	3.82963	3.77491	3.88676	3.84236	3.86095	3.83815	3.88688	3.82799	3.67376	3.58577	3.64798	3.65402	3.67306	3.44051	3.43794	3.44637	3.5145	3.57799	3.65462	3.6509	3.70979	3.65844	3.66098	3.30824	3.30082	3.34366	3.27998	3.31955	3.60847	3.66929	3.68844	3.63729	3.63989	3.57975	3.53624	3.47764	3.59943	3.66389	3.279	3.32908	3.21899	3.30978	3.28701
3.80808	3.78324	3.86629	3.81544	3.88347	3.79886	3.90143	3.83557	3.89201	3.83896	3.68885	3.55225	3.70062	3.66346	3.66686	3.48438	3.48171	3.40175	3.46984	3.50798	3.64729	3.64923	3.6713	3.67042	3.67904	3.3366	3.34275	3.29615	3.28201	3.2989	3.63125	3.68389	3.60326	3.56892	3.59172	3.69057	3.62798	3.61661	3.62802	3.65795	3.32579	3.32216	3.22943	3.29255	3.26433
3.8575	3.88054	3.87807	3.78866	3.82749	3.85549	3.87384	3.83854	3.86099	3.81365	3.64679	3.58267	3.65325	3.68279	3.69276	3.52904	3.48153	3.33707	3.4982	3.57977	3.66321	3.67174	3.66207	3.67128	3.64964	3.34033	3.34846	3.30087	3.27213	3.25362	3.67571	3.69568	3.57094	3.63262	3.6962	3.55448	3.65962	3.59952	3.59981	3.63965	3.24448	3.27011	3.26714	3.26981	3.20762
3.87315	3.85775	3.91014	3.82211	3.80086	3.82619	3.83418	3.81335	3.83208	3.8319	3.65368	3.5617	3.63474	3.70618	3.64674	3.4234	3.53118	3.43858	3.42308	3.60356	3.64479	3.67178	3.67847	3.64289	3.62775	3.2941	3.36994	3.25907	3.35704	3.27024	3.59539	3.69286	3.59759	3.57327	3.65029	3.57137	3.57192	3.61339	3.54261	3.62085	3.32384	3.27109	3.30533	3.23166	3.27566
3.84264	3.88043	3.8602	3.848	3.8735	3.83045	3.84112	3.83178	3.80111	3.82283	3.67286	3.6212	3.68506	3.62744	3.6496	3.43742	3.51776	3.39826	3.48364	3.55844	3.70355	3.63101	3.63415	3.67623	3.67205	3.31799	3.31448	3.31136	3.29677	3.23923	3.6517	3.71512	3.66343	3.72937	3.65249	3.54672	3.63294	3.66163	3.55007	3.61583	3.30068	3.3288	3.39882	3.24995	3.24425
3.83187	3.90102	3.85614	3.84836	3.87333	3.81083	3.82288	3.83647	3.86843	3.84226	3.61248	3.56972	3.66168	3.66541	3.69018	3.49976	3.45507	3.38218	3.48275	3.56972	3.6729	3.68207	3.62681	3.69249	3.67383	3.38355	3.30118	3.37217	3.30514	3.31734	3.76233	3.63602	3.6785	3.58796	3.70059	3.59084	3.53762	3.59289	3.62646	3.63923	3.30904	3.23857	3.29936	3.23598	3.31132
3.87857	3.82974	3.84333	3.82583	3.86372	3.82762	3.80992	3.82855	3.8351	3.82731	3.65925	3.55207	3.65069	3.65358	3.64852	3.5099	3.47586	3.40695	3.47522	3.53631	3.70367	3.69826	3.70874	3.71111	3.64078	3.32958	3.35062	3.29618	3.31634	3.27265	3.66362	3.67327	3.68744	3.67908	3.66288	3.49831	3.5543	3.55718	3.61534	3.64765	3.25576	3.20304	3.22613	3.2478	3.30792
3.8787	3.84069	3.85271	3.83731	3.79591	3.85481	3.81959	3.81025	3.81123	3.77688	3.69443	3.56963	3.66602	3.65017	3.69221	3.54563	3.56924	3.43173	3.49571	3.54839	3.67178	3.68236	3.70919	3.66677	3.6725	3.39018	3.33034	3.33216	3.2856	3.2889	3.6513	3.75819	3.65074	3.65932	3.63747	3.55538	3.64963	3.57699	3.6098	3.62467	3.30338	3.29451	3.29602	3.24992	3.33426
3.81953	3.87631	3.85801	3.83699	3.86645	3.85809	3.8243	3.85404	3.84207	3.87243	3.65795	3.5758	3.63575	3.69019	3.68594	3.45811	3.49686	3.4402	3.52507	3.51835	3.66018	3.62465	3.66665	3.67924	3.65447	3.30523	3.29725	3.30825	3.29716	3.32561	3.66721	3.65954	3.67233	3.68168	3.59426	3.66431	3.67642	3.63628	3.68773	3.58789	3.29568	3.34137	3.23324	3.24346	3.23996
3.81784	3.8699	3.85093	3.79474	3.82777	3.86323	3.86575	3.82606	3.84379	3.83975	3.68827	3.54576	3.66227	3.66477	3.64858	3.48431	3.48471	3.4311	3.48651	3.5959	3.68889	3.65832	3.64088	3.69891	3.65502	3.32817	3.30406	3.28732	3.29482	3.33228	3.67914	3.65681	3.55562	3.6915	3.69185	3.56011	3.65432	3.6072	3.62442	3.59594	3.26519	3.22578	3.35725	3.27966	3.23166
3.90021	3.86268	3.89079	3.86338	3.86576	3.82766	3.82393	3.86119	3.82467	3.84501	3.64199	3.59003	3.68217	3.68813	3.70783	3.49216	3.4651	3.42363	3.52609	3.52293	3.63885	3.68909	3.64594	3.6561	3.68001	3.34366	3.31917	3.29213	3.28376	3.27989	3.65974	3.65052	3.74195	3.59103	3.62133	3.5634	3.48623	3.55882	3.62701	3.66689	3.3665	3.35674	3.27946	3.22375	3.33184
3.83925	3.85236	3.85981	3.84655	3.82612	3.90509	3.79374	3.84891	3.82541	3.83937	3.70645	3.59603	3.6415	3.66283	3.67321	3.50419	3.46881	3.42915	3.48549	3.5874	3.67853	3.65298	3.66954	3.65186	3.68527	3.33473	3.33909	3.28534	3.32893	3.30061	3.66181	3.65432	3.64718	3.64659	3.61043	3.57032	3.62888	3.60024	3.64676	3.60129	3.26698	3.29535	3.27069	3.27235	3.27231
3.86956	3.85739	3.86617	3.86209	3.85829	3.83153	3.82339	3.85306	3.83291	3.84248	3.70953	3.56694	3.67853	3.68338	3.67292	3.48324	3.4973	3.4071	3.45971	3.58068	3.62194	3.70645	3.70179	3.66104	3.66936	3.34806	3.30979	3.30307	3.29684	3.34043	3.62638	3.63754	3.64412	3.61443	3.74042	3.6187	3.62498	3.60829	3.57253	3.65363	3.31439	3.28085	3.26515	3.27357	3.30266
3.89694	3.85946	3.89945	3.79376	3.79067	3.86614	3.89138	3.8397	3.86104	3.76947	3.7028	3.58882	3.72495	3.72542	3.65639	3.47186	3.50311	3.43944	3.4725	3.56147	3.71816	3.69081	3.69904	3.68726	3.62714	3.31505	3.30346	3.3093	3.27556	3.31438	3.65903	3.64774	3.67354	3.67776	3.63037	3.59224	3.57665	3.63518	3.65023	3.62265	3.33235	3.27865	3.30467	3.28033	3.33659
3.83972	3.87713	3.88833	3.84532	3.8736	3.87687	3.88963	3.85895	3.86927	3.77618	3.65896	3.59668	3.67216	3.66935	3.65105	3.44068	3.48909	3.40934	3.50477	3.56122	3.66007	3.67679	3.71927	3.66003	3.64534	3.3836	3.31615	3.29247	3.3067	3.32171	3.57674	3.78134	3.68284	3.51478	3.66588	3.63657	3.58963	3.52661	3.60557	3.59185	3.386	3.32477	3.26614	3.27445	3.33195
3.81719	3.8412	3.90088	3.81572	3.88698	3.82913	3.82505	3.794	3.83747	3.84307	3.6717	3.5754	3.65505	3.6993	3.6377	3.44036	3.54406	3.43824	3.47055	3.5683	3.68432	3.67202	3.6657	3.62123	3.65448	3.3166	3.35192	3.30225	3.32167	3.33215	3.64021	3.71559	3.61695	3.53074	3.69201	3.56464	3.61075	3.56361	3.60835	3.66508	3.26487	3.30031	3.24334	3.29746	3.26473
3.84059	3.8531	3.84684	3.85971	3.89487	3.84247	3.81142	3.79518	3.8561	3.82951	3.66125	3.55359	3.68303	3.66364	3.64121	3.48222	3.49103	3.49706	3.48696	3.56405	3.70565	3.6767	3.71339	3.72646	3.66582	3.32926	3.36236	3.28226	3.32173	3.32144	3.63436	3.68813	3.66304	3.63442	3.58293	3.54682	3.5657	3.53488	3.61358	3.64183	3.33554	3.31602	3.28517	3.22757	3.27794
3.89109	3.86505	3.85199	3.86589	3.89316	3.85567	3.85428	3.79289	3.87619	3.86048	3.72327	3.58742	3.66585	3.69532	3.66106	3.50121	3.51857	3.39712	3.42612	3.61297	3.65796	3.69924	3.69876	3.68481	3.65504	3.35979	3.34094	3.30307	3.2842	3.30129	3.61409	3.61449	3.67163	3.67664	3.5312	3.5634	3.56412	3.61908	3.61197	3.65705	3.35876	3.25444	3.33786	3.27578	3.29229
3.88387	3.82801	3.90823	3.82462	3.93475	3.85089	3.84965	3.88791	3.81158	3.86881	3.68074	3.56844	3.64904	3.6619	3.70706	3.48579	3.4726	3.45898	3.48088	3.54678	3.71654	3.66882	3.65757	3.64861	3.68401	3.3055	3.32827	3.30888	3.30431	3.33572	3.59628	3.73589	3.72491	3.62826	3.65485	3.60027	3.57939	3.59744	3.58601	3.66508	3.35646	3.25619	3.34614	3.21199	3.32208
3.83049	3.83013	3.86927	3.83647	3.83411	3.88279	3.83476	3.89291	3.83196	3.8232	3.67185	3.63826	3.70037	3.66536	3.67187	3.44947	3.48854	3.45768	3.53136	3.6066	3.69635	3.6796	3.65284	3.68206	3.70224	3.30372	3.29643	3.31461	3.33661	3.26598	3.70414	3.67389	3.64296	3.55624	3.63641	3.60625	3.61552	3.63467	3.65981	3.63858	3.22435	3.29844	3.29356	3.29737	3.39585
3.88596	3.84439	3.85525	3.81401	3.81345	3.88852	3.84536	3.83905	3.87328	3.812	3.7306	3.56642	3.68085	3.67502	3.71555	3.48002	3.4439	3.44158	3.51096	3.59664	3.68012	3.69015	3.71171	3.6757	3.68102	3.31534	3.3512	3.27152	3.26272	3.29468	3.68577	3.61705	3.61951	3.5551	3.64146	3.55704	3.54424	3.62968	3.71537	3.65073	3.40954	3.20089	3.26174	3.26699	3.36405
3.83612	3.90208	3.86521	3.85639	3.85291	3.80757	3.88204	3.83573	3.81103	3.8404	3.70708	3.57393	3.72002	3.68121	3.68098	3.47462	3.51537	3.45973	3.52272	3.64109	3.66144	3.66319	3.6758	3.64823	3.63564	3.32268	3.30046	3.29575	3.34587	3.29491	3.74063	3.64878	3.70414	3.63357	3.66429	3.5623	3.61409	3.6427	3.58048	3.6615	3.34117	3.29861	3.28283	3.27002	3.34179
3.85622	3.82687	3.83302	3.80252	3.84963	3.86159	3.87284	3.86055	3.84313	3.87837	3.68929	3.55233	3.63801	3.67823	3.69989	3.53316	3.55409	3.47227	3.50273	3.57697	3.66744	3.69974	3.70193	3.71466	3.64836	3.30685	3.30628	3.26353	3.33944	3.32354	3.63999	3.61431	3.71361	3.65949	3.74069	3.55094	3.62361	3.56156	3.6237	3.67177	3.33903	3.2867	3.3275	3.31111	3.34413
3.86254	3.83906	3.81366	3.79704	3.86692	3.82714	3.84722	3.87772	3.89828	3.8307	3.70096	3.61926	3.67217	3.65539	3.7174	3.48839	3.51204	3.40721	3.46813	3.57368	3.67314	3.70518	3.699	3.70028	3.67385	3.28859	3.30621	3.2834	3.3363	3.31867	3.63104	3.6894	3.73394	3.68297	3.69204	3.58012	3.63136	3.62131	3.67934	3.67219	3.32419	3.35978	3.27118	3.26327	3.32673
3.84816	3.82562	3.87428	3.86598	3.87226	3.89582	3.88402	3.81038	3.84073	3.90634	3.70871	3.59758	3.68032	3.67152	3.66833	3.47817	3.50934	3.43633	3.4425	3.5755	3.70614	3.69029	3.65464	3.68793	3.66723	3.34286	3.31199	3.28718	3.29261	3.29239	3.66867	3.62494	3.62873	3.66159	3.55725	3.60616	3.60699	3.65656	3.68112	3.59605	3.34085	3.38203	3.378	3.28184	3.30486
3.84728	3.87409	3.854	3.85135	3.86043	3.87408	3.88457	3.86961	3.83376	3.8238	3.74335	3.56733	3.65017	3.68605	3.72839	3.50307	3.50805	3.49185	3.52302	3.5641	3.69915	3.67738	3.71476	3.67804	3.69135	3.32393	3.33639	3.27201	3.31931	3.32755	3.65192	3.74289	3.69594	3.63927	3.6687	3.63524	3.55502	3.63109	3.63793	3.68862	3.33211	3.40384	3.3103	3.31595	3.38665
3.88854	3.86526	3.82592	3.86997	3.87042	3.83317	3.80571	3.84947	3.87081	3.85535	3.71892	3.62579	3.71493	3.70607	3.69709	3.52026	3.47302	3.40215	3.47347	3.55405	3.7089	3.68054	3.72061	3.72891	3.68844	3.34077	3.31692	3.30175	3.29438	3.28748	3.65478	3.70695	3.61988	3.69631	3.68063	3.59641	3.6077	3.56459	3.61703	3.6351	3.36909	3.24525	3.32868	3.23171	3.34007
3.87958	3.84171	3.82462	3.83867	3.89879	3.82117	3.93811	3.87145	3.85878	3.89242	3.67587	3.58126	3.65477	3.68847	3.70273	3.5014	3.49067	3.45988	3.53328	3.57596	3.69305	3.71552	3.6656	3.69744	3.67068	3.35701	3.30996	3.34793	3.31203	3.31922	3.61809	3.69248	3.69451	3.63698	3.63644	3.5762	3.59969	3.62485	3.58051	3.63366	3.31861	3.3521	3.3002	3.22017	3.31601
3.8113	3.90933	3.89309	3.85781	3.85744	3.88234	3.86777	3.83983	3.91553	3.86431	3.66252	3.61253	3.65334	3.66179	3.67987	3.49711	3.51272	3.45842	3.48311	3.5793	3.71558	3.68887	3.72157	3.67721	3.66759	3.31355	3.2959	3.33034	3.28929	3.33445	3.6441	3.70497	3.74806	3.68727	3.64709	3.60653	3.57899	3.62963	3.61818	3.68316	3.30147	3.29752	3.30485	3.26497	3.33287
3.87737	3.89952	3.84069	3.78233	3.88448	3.85277	3.85199	3.86494	3.84708	3.84432	3.68713	3.60738	3.7181	3.6773	3.68869	3.47115	3.45518	3.48596	3.50324	3.55565	3.69766	3.69353	3.69438	3.68089	3.69072	3.31259	3.34437	3.30721	3.33368	3.31137	3.62956	3.69693	3.62662	3.67361	3.71754	3.53525	3.64836	3.6251	3.61066	3.65675	3.1943	3.30798	3.30209	3.22093	3.34553
3.83231	3.80788	3.84333	3.8234	3.8609	3.82054	3.79317	3.84193	3.8214	3.84994	3.69638	3.56696	3.67835	3.69547	3.63507	3.55229	3.55396	3.39969	3.46633	3.5802	3.73237	3.72232	3.68462	3.69997	3.68511	3.31537	3.31439	3.30355	3.28725	3.30552	3.5769	3.67472	3.68522	3.62874	3.66303	3.64018	3.64719	3.56527	3.63993	3.60581	3.36857	3.35279	3.3122	3.24691	3.30584
3.85773	3.86253	3.86579	3.87096	3.87601	3.83606	3.89156	3.81809	3.81967	3.84872	3.70379	3.59299	3.69625	3.69003	3.73485	3.51628	3.51638	3.45224	3.57037	3.59839	3.69912	3.69759	3.70934	3.70778	3.70544	3.31467	3.3091	3.31123	3.26404	3.32059	3.73294	3.64881	3.72583	3.7137	3.64922	3.65301	3.58785	3.66964	3.67778	3.69725	3.26822	3.31367	3.30778	3.22494	3.31774
3.85323	3.88622	3.88693	3.88558	3.84483	3.81674	3.84651	3.8583	3.86542	3.8357	3.65807	3.59849	3.69868	3.64992	3.70025	3.53489	3.52491	3.46215	3.49938	3.55692	3.71522	3.69591	3.66067	3.70028	3.68221	3.36942	3.2802	3.35049	3.29358	3.33991	3.62746	3.65494	3.62448	3.61866	3.56913	3.60082	3.58774	3.58587	3.64208	3.63743	3.37298	3.35219	3.31296	3.34326	3.30058
3.86764	3.86379	3.89547	3.84915	3.83515	3.87975	3.83883	3.877	3.8606	3.83854	3.71992	3.55556	3.71701	3.71057	3.68402	3.48611	3.47868	3.486	3.50962	3.61761	3.69186	3.68229	3.71585	3.66999	3.71024	3.34016	3.32784	3.35339	3.26575	3.34496	3.69634	3.62716	3.69315	3.67168	3.70227	3.62663	3.55682	3.60643	3.64782	3.64143	3.357	3.35903	3.29188	3.28977	3.30346
3.88777	3.84041	3.89121	3.83834	3.82696	3.8731	3.87037	3.89669	3.83408	3.84371	3.70376	3.61721	3.67072	3.68906	3.6952	3.50987	3.54968	3.42916	3.55631	3.5566	3.68214	3.71451	3.67323	3.71711	3.70366	3.30433	3.3183	3.30819	3.3285	3.26887	3.71022	3.62218	3.70343	3.65165	3.68753	3.60899	3.64143	3.58466	3.67005	3.65932	3.39568	3.31506	3.34281	3.29082	3.2839
3.84201	3.87857	3.85743	3.83514	3.84048	3.87466	3.85273	3.86004	3.85796	3.89733	3.67071	3.62762	3.70112	3.69764	3.69768	3.52495	3.49119	3.48238	3.49815	3.56983	3.66319	3.73203	3.73614	3.71449	3.67809	3.31876	3.3053	3.29111	3.31835	3.30434	3.5727	3.7453	3.66544	3.6245	3.62529	3.60585	3.60015	3.64359	3.65945	3.66416	3.34536	3.34443	3.33493	3.34201	3.36155
3.84494	3.88322	3.8653	3.87124	3.83534	3.86793	3.84162	3.86933	3.86278	3.87695	3.71836	3.63213	3.67863	3.66651	3.7009	3.4879	3.53614	3.47256	3.49849	3.56903	3.68549	3.74771	3.70773	3.70543	3.72774	3.33922	3.33532	3.30967	3.33796	3.28633	3.69792	3.65378	3.6466	3.73474	3.64372	3.64448	3.61859	3.67795	3.62771	3.69443	3.38527	3.32126	3.31851	3.2391	3.37976
3.87318	3.92249	3.83978	3.8258	3.85149	3.91161	3.86755	3.85213	3.90566	3.82868	3.68452	3.58339	3.71145	3.6967	3.70834	3.50619	3.47535	3.46764	3.5244	3.61459	3.71605	3.71494	3.68027	3.67101	3.70546	3.31572	3.35259	3.3142	3.31434	3.32204	3.67857	3.70638	3.67151	3.65364	3.68075	3.60812	3.6791	3.63933	3.63724	3.65308	3.33552	3.28215	3.37881	3.27582	3.34644
3.84675	3.88285	3.88038	3.78857	3.83184	3.8894	3.87137	3.83725	3.89185	3.8605	3.75657	3.59362	3.68054	3.71087	3.69656	3.50568	3.56478	3.49799	3.50129	3.63905	3.75029	3.68639	3.70173	3.74629	3.69298	3.31932	3.2797	3.32321	3.28601	3.2829	3.67902	3.68162	3.68547	3.62137	3.68704	3.61762	3.60302	3.6557	3.61406	3.63167	3.31639	3.3907	3.33911	3.28389	3.32378
3.91494	3.83929	3.84161	3.86444	3.86065	3.84725	3.84851	3.84593	3.8628	3.8824	3.68257	3.63443	3.70223	3.69969	3.67423	3.49701	3.52296	3.46652	3.49187	3.54174	3.67762	3.68591	3.66468	3.70821	3.70407	3.34203	3.32339	3.34374	3.35462	3.36251	3.67992	3.63808	3.62924	3.6541	3.66584	3.63582	3.59611	3.61134	3.60157	3.6876	3.35055	3.32755	3.36874	3.31872	3.34892
3.85254	3.85598	3.87225	3.82812	3.87603	3.84795	3.8125	3.89568	3.84282	3.91157	3.6833	3.59112	3.73092	3.69069	3.69181	3.52076	3.55775	3.45738	3.49065	3.5488	3.6903	3.67687	3.71546	3.70063	3.74726	3.38377	3.28867	3.32132	3.33439	3.3198	3.61851	3.67228	3.68613	3.68234	3.67637	3.59551	3.63388	3.63937	3.70052	3.66419	3.39416	3.40613	3.34144	3.29803	3.31922
3.87995	3.83651	3.91589	3.88256	3.89075	3.89	3.83535	3.88078	3.82277	3.94195	3.67702	3.61851	3.66562	3.70286	3.70464	3.46282	3.53662	3.4879	3.50869	3.62268	3.69441	3.70021	3.71905	3.70926	3.68639	3.27973	3.31512	3.30695	3.35692	3.31364	3.62018	3.65391	3.64781	3.59954	3.70141	3.59627	3.64649	3.64374	3.71175	3.6682	3.33909	3.33448	3.37876	3.32376	3.26284
3.9155	3.86412	3.89976	3.86	3.84799	3.8618	3.87382	3.81834	3.92913	3.92302	3.72557	3.6171	3.69006	3.70049	3.73233	3.48632	3.49775	3.49434	3.48634	3.64607	3.71495	3.70025	3.69737	3.72267	3.70151	3.35416	3.28522	3.29919	3.27773	3.30406	3.66719	3.69474	3.67753	3.64706	3.63247	3.6394	3.59217	3.67386	3.59088	3.71299	3.35391	3.3751	3.36102	3.28727	3.35662
3.90191	3.92008	3.94313	3.86077	3.91085	3.82758	3.87115	3.85214	3.82804	3.86586	3.70458	3.62371	3.71967	3.70293	3.66727	3.4864	3.51757	3.44609	3.53136	3.58051	3.72465	3.71511	3.70291	3.70355	3.67561	3.32879	3.34148	3.33815	3.29089	3.32636	3.75199	3.74221	3.67408	3.71616	3.64948	3.61853	3.6246	3.62437	3.65824	3.62652	3.33734	3.36178	3.31342	3.32584	3.3669
3.85852	3.86757	3.86676	3.81962	3.92518	3.89785	3.89706	3.87281	3.82914	3.8868	3.72716	3.583	3.69548	3.71175	3.71841	3.50183	3.5442	3.4171	3.57939	3.5427	3.70132	3.71354	3.7047	3.74401	3.71646	3.305	3.32276	3.35636	3.36104	3.32835	3.70559	3.6407	3.66918	3.64626	3.72441	3.60482	3.582	3.61503	3.65329	3.73162	3.45454	3.35723	3.38843	3.23862	3.28654
3.87547	3.88306	3.83867	3.83258	3.82577	3.88922	3.87872	3.83506	3.84634	3.88364	3.67063	3.621	3.69645	3.69856	3.67792	3.52416	3.51298	3.51004	3.4277	3.59542	3.74307	3.70039	3.72774	3.7054	3.72155	3.35112	3.35788	3.29457	3.36888	3.31744	3.59738	3.69739	3.64178	3.66392	3.76912	3.59692	3.65292	3.59373	3.6657	3.6926	3.31924	3.32778	3.27438	3.24258	3.28704
3.8825	3.90851	3.85912	3.78804	3.87153	3.8758	3.88502	3.85615	3.84344	3.90151	3.68009	3.62326	3.7514	3.70951	3.71642	3.52051	3.50923	3.47024	3.48845	3.56858	3.71619	3.76756	3.71393	3.76713	3.72147	3.35623	3.34999	3.33459	3.31009	3.29427	3.63451	3.71214	3.65289	3.67386	3.66223	3.6251	3.58936	3.64468	3.69433	3.66912	3.41668	3.33376	3.38533	3.25462	3.29416
3.88506	3.8629	3.87561	3.83035	3.89454	3.89188	3.8956	3.88976	3.88723	3.85064	3.72958	3.58549	3.68174	3.68995	3.7132	3.49461	3.47501	3.43218	3.52046	3.6474	3.67211	3.7189	3.70229	3.71077	3.718	3.35012	3.33351	3.32619	3.31978	3.36889	3.70289	3.72286	3.64101	3.67194	3.66404	3.65528	3.59619	3.62131	3.68329	3.70609	3.38593	3.3996	3.42097	3.26596	3.35988
3.81722	3.90732	3.92548	3.82511	3.82304	3.85538	3.8402	3.84729	3.86165	3.87834	3.70145	3.61973	3.69981	3.66106	3.68179	3.4917	3.54112	3.50732	3.48315	3.58345	3.70189	3.70928	3.74302	3.72425	3.71522	3.3029	3.31073	3.35375	3.32975	3.32523	3.66293	3.68134	3.65083	3.64029	3.69208	3.66503	3.61674	3.58612	3.60932	3.63706	3.37542	3.36201	3.29774	3.34491	3.37991
3.866	3.81522	3.85821	3.82985	3.90277	3.91522	3.8748	3.86496	3.91741	3.83368	3.6963	3.63915	3.72269	3.75253	3.72015	3.54748	3.51569	3.44919	3.49156	3.60631	3.66667	3.69605	3.73157	3.70189	3.71581	3.33891	3.33925	3.35349	3.31386	3.32901	3.70628	3.64808	3.75743	3.68079	3.70577	3.61448	3.6081	3.61424	3.5755	3.6124	3.34062	3.38958	3.38935	3.34098	3.32158
3.87242	3.89539	3.86234	3.86048	3.93064	3.89408	3.87146	3.90087	3.85991	3.8384	3.68729	3.60291	3.74787	3.70906	3.67953	3.5571	3.50881	3.54918	3.51589	3.6027	3.72002	3.75765	3.68798	3.69778	3.73557	3.27705	3.32716	3.29739	3.32479	3.32065	3.70826	3.70615	3.68336	3.60345	3.62278	3.64908	3.5438	3.66941	3.65754	3.73472	3.39437	3.31062	3.2417	3.37645	3.4541
3.86176	3.78582	3.90109	3.87818	3.90127	3.85712	3.85613	3.84462	3.87374	3.83318	3.71488	3.61781	3.70674	3.71821	3.68454	3.5161	3.53866	3.47544	3.4825	3.63013	3.70889	3.74748	3.73959	3.74081	3.71496	3.31925	3.3798	3.30805	3.34423	3.30472	3.62524	3.70088	3.68768	3.68473	3.63762	3.59058	3.68941	3.67366	3.60492	3.68745	3.30167	3.42281	3.3742	3.30244	3.33577
3.87971	3.86305	3.91155	3.84309	3.90038	3.87408	3.87657	3.80218	3.82535	3.93742	3.67538	3.60852	3.68915	3.71466	3.71624	3.52015	3.55207	3.4699	3.53937	3.62662	3.69897	3.72883	3.74549	3.709	3.70105	3.3508	3.32197	3.25953	3.30746	3.27723	3.58548	3.6665	3.72502	3.6387	3.65624	3.58951	3.64008	3.63668	3.64947	3.73271	3.39416	3.36212	3.4113	3.32752	3.4184
3.86461	3.8524	3.92166	3.83548	3.84028	3.88999	3.85565	3.84549	3.82744	3.86378	3.70359	3.6189	3.68997	3.73247	3.746	3.51809	3.51467	3.47747	3.50324	3.59415	3.71941	3.69393	3.73145	3.68843	3.70187	3.38353	3.37504	3.27789	3.32888	3.26505	3.69056	3.67262	3.6516	3.63597	3.66766	3.64348	3.63613	3.62111	3.51108	3.64446	3.41241	3.41176	3.36255	3.42255	3.32875
3.82544	3.86407	3.82014	3.83991	3.89935	3.88102	3.82941	3.8764	3.84838	3.76964	3.71996	3.59444	3.71202	3.71584	3.67816	3.50435	3.49478	3.47255	3.54701	3.57295	3.72415	3.70281	3.71806	3.70562	3.69374	3.32182	3.36094	3.29423	3.33575	3.34252	3.70243	3.72681	3.66148	3.7008	3.65434	3.55031	3.70076	3.59291	3.59186	3.69684	3.41725	3.42764	3.34447	3.32121	3.36898
3.94177	3.9056	3.8907	3.88487	3.85541	3.8901	3.9449	3.847	3.85912	3.94177	3.68282	3.64835	3.70784	3.69705	3.70502	3.49291	3.56971	3.59155	3.49113	3.59847	3.72108	3.75475	3.7336	3.71162	3.71948	3.35526	3.33619	3.32312	3.30034	3.30286	3.64897	3.7117	3.61801	3.70622	3.6931	3.60396	3.68294	3.58441	3.57699	3.67464	3.36821	3.37057	3.28943	3.26989	3.33227
3.87078	3.85187	3.91852	3.86001	3.87203	3.86657	3.84567	3.83482	3.81299	3.81135	3.6987	3.62373	3.69415	3.69486	3.72115	3.48125	3.56067	3.47834	3.51467	3.56725	3.72989	3.73806	3.719	3.69472	3.72781	3.31342	3.2991	3.32022	3.29599	3.30294	3.7512	3.74111	3.70668	3.73762	3.65848	3.65821	3.61619	3.61926	3.65526	3.63049	3.38659	3.40841	3.36394	3.32564	3.40348
3.82058	3.85728	3.88076	3.89299	3.83019	3.88586	3.87416	3.91601	3.90519	3.88853	3.71853	3.6118	3.66243	3.71351	3.68905	3.50779	3.60362	3.51696	3.52686	3.57752	3.68731	3.72826	3.71879	3.74708	3.75763	3.36318	3.30405	3.33455	3.32509	3.33012	3.7589	3.66621	3.71702	3.70195	3.6897	3.6387	3.59924	3.64897	3.67076	3.67071	3.30358	3.40742	3.39115	3.28908	3.37762
3.91451	3.87807	3.88395	3.87773	3.86698	3.8971	3.81654	3.86758	3.86629	3.89235	3.69741	3.55451	3.70043	3.74712	3.71101	3.54646	3.51168	3.49251	3.52457	3.63358	3.73816	3.71212	3.73185	3.75396	3.72618	3.35191	3.34557	3.28357	3.30139	3.30863	3.68203	3.7103	3.64167	3.72494	3.74673	3.63554	3.6328	3.63448	3.69229	3.67778	3.35195	3.36141	3.32819	3.31597	3.4075
3.90586	3.89023	3.9228	3.92632	3.92039	3.84738	3.91509	3.84993	3.93228	3.88777	3.68515	3.66566	3.6985	3.68955	3.68924	3.54015	3.56572	3.48683	3.55044	3.58306	3.70489	3.7128	3.74017	3.73556	3.75024	3.35475	3.30183	3.31343	3.3297	3.29979	3.64991	3.67428	3.76651	3.64672	3.66237	3.60077	3.64515	3.58406	3.70891	3.71119	3.44195	3.34158	3.37706	3.32847	3.40591
3.8847	3.87117	3.9007	3.85328	3.92867	3.84362	3.90248	3.91189	3.87061	3.84356	3.70324	3.61815	3.74532	3.73736	3.70782	3.50541	3.5178	3.45976	3.50194	3.64991	3.72326	3.72762	3.70999	3.73192	3.71433	3.35401	3.32843	3.33694	3.31723	3.30404	3.61075	3.71511	3.73121	3.6486	3.67145	3.67354	3.63164	3.64678	3.69255	3.69721	3.35138	3.39202	3.35565	3.24862	3.48782
3.90096	3.88892	3.85495	3.90629	3.88822	3.78222	3.88996	3.91866	3.90042	3.87171	3.6907	3.63274	3.7086	3.69072	3.68951	3.51543	3.53614	3.48844	3.50358	3.58733	3.72991	3.7192	3.70793	3.71045	3.75478	3.3117	3.26191	3.34897	3.26868	3.32759	3.61855	3.72276	3.72182	3.66219	3.65471	3.62404	3.66079	3.63781	3.59308	3.63883	3.36517	3.37664	3.44116	3.29695	3.36373
3.8393	3.90252	3.90976	3.87909	3.87646	3.87314	3.79365	3.87409	3.91581	3.88429	3.69596	3.60389	3.72879	3.72731	3.69409	3.54735	3.55033	3.47429	3.56353	3.64193	3.73607	3.72561	3.73893	3.73539	3.7444	3.33113	3.34941	3.33956	3.33581	3.33101	3.67885	3.69571	3.64968	3.6242	3.7398	3.66634	3.66477	3.67182	3.69586	3.71008	3.36779	3.34816	3.34211	3.38679	3.3822
3.9218	3.88551	3.87748	3.85903	3.88474	3.87556	3.86622	3.90519	3.86121	3.87	3.70209	3.60009	3.70109	3.70242	3.69917	3.48031	3.52231	3.4863	3.52535	3.68189	3.70867	3.78594	3.73186	3.73806	3.76244	3.33811	3.3262	3.32975	3.27666	3.29706	3.69432	3.65562	3.68392	3.66615	3.64806	3.64588	3.68249	3.64352	3.71454	3.66406	3.42426	3.44558	3.3716	3.33705	3.39556
3.87993	3.90804	3.90476	3.87379	3.9402	3.89785	3.80628	3.82715	3.88458	3.95253	3.71556	3.63254	3.71627	3.72326	3.73272	3.48801	3.54552	3.49158	3.52113	3.62544	3.76307	3.72944	3.72449	3.75286	3.72525	3.33975	3.34571	3.33521	3.32333	3.32334	3.69476	3.68735	3.6705	3.70976	3.66169	3.64185	3.63913	3.58713	3.69655	3.66289	3.4021	3.30944	3.32122	3.36884	3.38617
3.86283	3.83246	3.87058	3.83947	3.92202	3.8668	3.86257	3.80589	3.89175	3.88964	3.66371	3.63345	3.7043	3.72312	3.68824	3.56194	3.55713	3.5328	3.50495	3.59903	3.76886	3.72611	3.69986	3.72311	3.7708	3.30389	3.34238	3.30079	3.30371	3.28335	3.66633	3.62769	3.72806	3.76014	3.6151	3.67079	3.70944	3.65491	3.62005	3.67572	3.36869	3.36986	3.39907	3.30168	3.32799
3.85126	3.85463	3.88831	3.86045	3.8621	3.92475	3.8993	3.90823	3.87928	3.84426	3.73884	3.63762	3.74316	3.70375	3.73646	3.53423	3.48812	3.50322	3.48795	3.62502	3.71538	3.73716	3.74924	3.72213	3.7157	3.3389	3.33026	3.32269	3.30682	3.33314	3.69083	3.70781	3.69849	3.59502	3.64249	3.65584	3.67936	3.57599	3.62182	3.60573	3.36623	3.42805	3.37912	3.32301	3.35329
3.87371	3.89343	3.92904	3.86954	3.89326	3.87271	3.85106	3.82029	3.93982	3.87212	3.74582	3.64472	3.72029	3.69697	3.71924	3.53008	3.46046	3.49349	3.58026	3.59169	3.74008	3.76621	3.7306	3.72656	3.74233	3.32511	3.32021	3.30716	3.29081	3.32458	3.66098	3.69954	3.6689	3.72407	3.6904	3.67269	3.6104	3.63518	3.70659	3.62864	3.42086	3.36581	3.40602	3.37069	3.35123
3.9244	3.90392	3.89192	3.88293	3.88783	3.91094	3.89143	3.85914	3.90839	3.86843	3.71696	3.64038	3.69015	3.71145	3.72271	3.50222	3.52951	3.52568	3.49923	3.61196	3.71397	3.74175	3.73309	3.73534	3.72001	3.33566	3.31812	3.29617	3.2999	3.32857	3.63511	3.74083	3.7463	3.65686	3.70981	3.684	3.68555	3.63622	3.67428	3.67423	3.46094	3.42578	3.3651	3.31904	3.45372
3.89122	3.88058	3.8917	3.86162	3.86484	3.90584	3.87953	3.83491	3.86595	3.87488	3.6783	3.64349	3.74186	3.6704	3.73192	3.57752	3.53082	3.46736	3.55251	3.6	3.74361	3.73321	3.7236	3.72351	3.74492	3.34025	3.32824	3.33575	3.36135	3.29374	3.7534	3.71572	3.69041	3.66987	3.63611	3.60126	3.63271	3.67896	3.71056	3.68871	3.41668	3.37317	3.46268	3.37907	3.40188
3.86546	3.91066	3.88936	3.85197	3.88456	3.82873	3.88144	3.94207	3.92238	3.88559	3.68203	3.59941	3.72027	3.77472	3.72898	3.54143	3.51038	3.49972	3.54205	3.54806	3.7511	3.75538	3.75843	3.72943	3.77545	3.34226	3.36049	3.34251	3.27815	3.32526	3.60611	3.72695	3.71105	3.64725	3.72342	3.63117	3.69601	3.6796	3.73056	3.67202	3.43309	3.45156	3.39214	3.36835	3.40404
3.86773	3.8748	3.87956	3.90266	3.88027	3.81612	3.86597	3.89556	3.86472	3.83916	3.7226	3.59385	3.71846	3.74069	3.70968	3.53169	3.5071	3.42355	3.50766	3.63338	3.78252	3.74241	3.74088	3.73393	3.74047	3.3148	3.36525	3.27503	3.24764	3.30271	3.68056	3.67857	3.65549	3.72626	3.6898	3.72333	3.63854	3.68922	3.67514	3.6785	3.40102	3.41156	3.41367	3.39887	3.45152
3.92501	3.8792	3.87949	3.85651	3.88452	3.83545	3.87952	3.82785	3.88344	3.88349	3.73666	3.62582	3.731	3.68379	3.71289	3.54541	3.54287	3.46656	3.5299	3.67581	3.74086	3.76948	3.73932	3.73311	3.74677	3.36052	3.32576	3.30783	3.28592	3.34483	3.65334	3.7107	3.67002	3.66087	3.71509	3.65177	3.67033	3.7162	3.74249	3.6769	3.47287	3.35954	3.33404	3.40019	3.36851
3.88725	3.89843	3.90665	3.8469	3.83505	3.84064	3.8654	3.91076	3.89842	3.82239	3.71479	3.62959	3.69426	3.69453	3.70628	3.53411	3.53465	3.45902	3.591	3.6482	3.77898	3.77118	3.75322	3.80853	3.71647	3.35258	3.3443	3.3528	3.33194	3.32134	3.67825	3.77295	3.75324	3.66935	3.72296	3.6555	3.6732	3.67075	3.67044	3.66599	3.36006	3.33014	3.34026	3.31264	3.34898
3.87932	3.96064	3.92558	3.86128	3.88416	3.89297	3.87813	3.84759	3.86811	3.86763	3.73063	3.64718	3.6857	3.72301	3.73483	3.55553	3.52855	3.45012	3.54436	3.60673	3.72398	3.73733	3.75854	3.69297	3.71496	3.3241	3.34463	3.27539	3.31613	3.2937	3.67344	3.78427	3.68457	3.7015	3.72047	3.63142	3.68808	3.66821	3.68981	3.6159	3.4751	3.33807	3.33543	3.32702	3.38122
3.90474	3.85885	3.89857	3.88944	3.88275	3.83412	3.89301	3.89242	3.90215	3.83263	3.72028	3.60614	3.73815	3.76571	3.69779	3.5502	3.57462	3.50249	3.54679	3.62542	3.73036	3.77083	3.71266	3.73663	3.81752	3.33351	3.3164	3.38089	3.33253	3.31567	3.68106	3.753	3.67067	3.66248	3.79314	3.65644	3.56617	3.63248	3.65533	3.66557	3.36116	3.4153	3.39046	3.42134	3.4434
3.91873	3.8591	3.85894	3.90143	3.90631	3.85146	3.87829	3.90083	3.85362	3.86338	3.75998	3.64698	3.69881	3.70565	3.72968	3.57504	3.59291	3.5117	3.54373	3.62333	3.75007	3.72276	3.74884	3.7429	3.7528	3.35987	3.27093	3.32022	3.34472	3.37983	3.69245	3.72065	3.6519	3.69277	3.71436	3.62993	3.6406	3.68172	3.73509	3.64743	3.48223	3.3613	3.34579	3.31755	3.41849
3.92274	3.88695	3.85824	3.83627	3.92073	3.85972	3.90551	3.88272	3.91793	3.88481	3.75553	3.63736	3.68928	3.74056	3.72234	3.55928	3.53554	3.46051	3.58607	3.58267	3.74882	3.78534	3.81399	3.72874	3.74691	3.32907	3.29464	3.28799	3.30791	3.31677	3.67844	3.77463	3.71497	3.6587	3.65706	3.62172	3.67252	3.72559	3.67814	3.69702	3.53012	3.38391	3.38912	3.38578	3.44595
3.90088	3.95342	3.86442	3.91775	3.85212	3.92777	3.87505	3.8541	3.87344	3.8478	3.70566	3.64771	3.76011	3.72028	3.73764	3.53598	3.47241	3.48194	3.5717	3.63092	3.74444	3.75807	3.7492	3.75681	3.7286	3.33435	3.33193	3.36608	3.31439	3.33887	3.73968	3.69632	3.68552	3.65957	3.6717	3.66619	3.67997	3.60443	3.68066	3.70962	3.40181	3.33731	3.40633	3.3608	3.43277
3.8949	3.86298	3.90986	3.89105	3.88399	3.88363	3.85861	3.90864	3.87569	3.86202	3.70165	3.66658	3.68987	3.74121	3.73708	3.51961	3.53955	3.47771	3.54047	3.59189	3.7652	3.78751	3.77392	3.76618	3.71719	3.32763	3.37886	3.32549	3.36146	3.35487	3.66848	3.73192	3.70423	3.62194	3.69982	3.57729	3.62032	3.64616	3.67902	3.73661	3.49363	3.42677	3.44631	3.41227	3.48386
3.89719	3.90654	3.90342	3.89863	3.87038	3.85501	3.88792	3.85535	3.81709	3.8565	3.73001	3.68553	3.71017	3.74232	3.69289	3.59417	3.57194	3.45949	3.57044	3.58668	3.76099	3.78935	3.74857	3.74531	3.77912	3.30774	3.34064	3.32113	3.32393	3.33955	3.6334	3.76235	3.7127	3.72994	3.69762	3.60168	3.73807	3.60699	3.70503	3.71716	3.44027	3.41627	3.37378	3.38171	3.46863
3.87675	3.88306	3.92383	3.84292	3.89511	3.83548	3.85675	3.89146	3.91335	3.91414	3.76041	3.62071	3.70819	3.75034	3.6798	3.53679	3.56624	3.46894	3.61847	3.65241	3.76537	3.76095	3.7636	3.75495	3.78691	3.37773	3.30992	3.34599	3.30432	3.30802	3.70085	3.73116	3.68925	3.66962	3.65627	3.61403	3.62478	3.69179	3.71948	3.75096	3.45531	3.37393	3.40808	3.31431	3.40664
3.9218	3.85137	3.9038	3.86974	3.8918	3.85442	3.87005	3.88535	3.92973	3.85651	3.71829	3.66123	3.7442	3.74129	3.72447	3.55815	3.53882	3.49924	3.51941	3.61258	3.72589	3.74026	3.75681	3.78973	3.74716	3.29932	3.35381	3.36832	3.33173	3.30652	3.70052	3.72651	3.65693	3.65973	3.6872	3.62055	3.70958	3.5988	3.64787	3.72444	3.39729	3.4019	3.3512	3.3466	3.47888
3.89758	3.85759	3.86196	3.85688	3.81312	3.91688	3.85009	3.80605	3.89137	3.83958	3.7047	3.62459	3.67721	3.74555	3.71115	3.53368	3.51319	3.50179	3.56674	3.64405	3.74395	3.75162	3.77807	3.76119	3.77168	3.31172	3.36182	3.33168	3.35456	3.35688	3.62956	3.74161	3.75018	3.71249	3.73001	3.68392	3.63248	3.68106	3.73062	3.7158	3.39218	3.47571	3.4468	3.41136	3.4438
3.91412	3.88025	3.91336	3.84364	3.91143	3.88767	3.88066	3.86751	3.86606	3.88342	3.71271	3.66662	3.70363	3.74856	3.71883	3.46609	3.52428	3.54851	3.55609	3.66007	3.74945	3.75395	3.71005	3.77354	3.7707	3.35048	3.30139	3.33722	3.32058	3.29971	3.72839	3.65657	3.63132	3.58545	3.65163	3.57066	3.58696	3.69525	3.65453	3.71289	3.46618	3.47217	3.3295	3.3223	3.37242
3.88584	3.84027	3.89333	3.91443	3.89717	3.91927	3.9148	3.85732	3.88623	3.89382	3.68898	3.61768	3.7037	3.74541	3.75661	3.57489	3.59102	3.46132	3.56748	3.61263	3.7796	3.74798	3.73818	3.726	3.73508	3.36618	3.29788	3.3322	3.31916	3.34466	3.70235	3.68261	3.65326	3.65339	3.77155	3.63448	3.67542	3.71672	3.65355	3.695	3.44859	3.44289	3.39045	3.34631	3.48769
3.91692	3.87408	3.92873	3.8455	3.86112	3.8383	3.83661	3.9167	3.85683	3.84738	3.6714	3.64545	3.72444	3.73668	3.72681	3.59548	3.55319	3.53098	3.47756	3.57831	3.74512	3.7538	3.77056	3.72675	3.70886	3.36772	3.3323	3.34582	3.28073	3.34894	3.68362	3.63347	3.73917	3.66332	3.62371	3.64736	3.72156	3.64482	3.65228	3.72541	3.43395	3.45674	3.42005	3.43368	3.38991
3.88495	3.88428	3.90623	3.91946	3.92316	3.84757	3.86909	3.83465	3.85969	3.83796	3.75804	3.62712	3.7465	3.70783	3.74878	3.54594	3.54414	3.48538	3.58195	3.62408	3.75901	3.76093	3.76819	3.7693	3.79142	3.37994	3.33309	3.33787	3.32815	3.31535	3.65307	3.68991	3.6805	3.66099	3.67254	3.66475	3.64743	3.69061	3.74779	3.6863	3.40386	3.40376	3.44209	3.36692	3.40657
3.83184	3.92027	3.90876	3.87586	3.92133	3.89182	3.92646	3.95862	3.94469	3.89446	3.78536	3.65053	3.71772	3.74302	3.78398	3.50872	3.57577	3.52758	3.60648	3.66442	3.75628	3.75059	3.76885	3.7524	3.74976	3.36945	3.34556	3.30444	3.30528	3.30906	3.74767	3.77821	3.68817	3.6931	3.7297	3.67914	3.67793	3.62556	3.75234	3.69685	3.4054	3.41545	3.44282	3.36997	3.40773
3.88121	3.88287	3.90496	3.89226	3.89376	3.85921	3.87184	3.90034	3.95202	3.86659	3.7104	3.66645	3.68349	3.74059	3.68747	3.53185	3.51976	3.52881	3.51032	3.59995	3.78333	3.77617	3.79134	3.75747	3.74742	3.3846	3.27462	3.38577	3.32478	3.35227	3.68697	3.76302	3.71588	3.72928	3.75974	3.6125	3.68664	3.64565	3.70062	3.69269	3.46244	3.37669	3.37974	3.45454	3.47343
3.90183	3.86651	3.91156	3.87797	3.86185	3.93985	3.92571	3.92112	3.93653	3.89463	3.71394	3.6368	3.74434	3.71066	3.74622	3.59241	3.53583	3.51981	3.60081	3.65012	3.76341	3.76735	3.77237	3.75162	3.76014	3.37188	3.31691	3.34036	3.31198	3.36539	3.76571	3.70313	3.66374	3.63819	3.7701	3.65655	3.68381	3.68473	3.67684	3.75341	3.49081	3.4326	3.48686	3.26831	3.41573
3.88749	3.86535	3.95166	3.86265	3.90919	3.906	3.88829	3.88063	3.93691	3.91961	3.73251	3.68048	3.75322	3.71681	3.70659	3.58132	3.57109	3.48653	3.55895	3.67442	3.7744	3.74397	3.75455	3.77384	3.73121	3.29685	3.3259	3.34664	3.29655	3.3808	3.74229	3.71484	3.74259	3.68667	3.73001	3.68297	3.56389	3.64962	3.70239	3.74511	3.46708	3.37894	3.43588	3.41715	3.45313
3.90153	3.89184	3.90767	3.86049	3.91611	3.89763	3.89179	3.91962	3.91954	3.83298	3.74421	3.70402	3.71168	3.69527	3.7514	3.51054	3.54596	3.5137	3.54504	3.61516	3.7308	3.75733	3.77784	3.76413	3.75587	3.36928	3.28656	3.34981	3.35574	3.38626	3.71781	3.74805	3.69972	3.65004	3.73542	3.68562	3.70233	3.62632	3.63512	3.63662	3.48603	3.39188	3.41303	3.3449	3.37677
3.91606	3.92256	3.92072	3.84739	3.90199	3.88817	3.91883	3.87698	3.9012	3.90292	3.73417	3.65705	3.70112	3.72459	3.72405	3.53885	3.61807	3.49853	3.54654	3.6099	3.78382	3.74729	3.73815	3.77175	3.76583	3.32155	3.33194	3.33403	3.32453	3.30157	3.69181	3.69219	3.68208	3.69258	3.60981	3.63184	3.64525	3.62979	3.57597	3.6594	3.38489	3.43751	3.40741	3.3439	3.50562
3.91594	3.86536	3.91717	3.88984	3.8679	3.87392	3.8941	3.83609	3.8672	3.86531	3.76293	3.66886	3.75491	3.71592	3.71293	3.56037	3.59286	3.5196	3.56254	3.64734	3.75404	3.73414	3.75505	3.75676	3.76264	3.33831	3.31034	3.34444	3.33988	3.32968	3.73707	3.69319	3.83231	3.66746	3.69128	3.6303	3.71904	3.7265	3.71144	3.65353	3.42853	3.43303	3.38155	3.44561	3.47173
3.90212	3.95655	3.83831	3.86982	3.8907	3.92417	3.93271	3.845	3.94017	3.84207	3.75605	3.66001	3.7162	3.70955	3.69115	3.52653	3.60378	3.58391	3.54568	3.64402	3.79191	3.73587	3.74419	3.78155	3.74459	3.41173	3.33638	3.34256	3.31799	3.28948	3.75882	3.70749	3.76405	3.70094	3.69133	3.70795	3.57891	3.6842	3.67095	3.69984	3.38999	3.43656	3.39832	3.41444	3.48518
3.82141	3.88196	3.92882	3.89303	3.89224	3.89197	3.8818	3.88396	3.90121	3.92252	3.71319	3.67673	3.73443	3.7041	3.71353	3.49804	3.54513	3.51043	3.5823	3.63716	3.73301	3.74233	3.78276	3.73254	3.80483	3.34596	3.30935	3.35017	3.32327	3.34177	3.7646	3.6948	3.72974	3.61083	3.67764	3.67485	3.64371	3.67277	3.69008	3.64355	3.45432	3.44383	3.35533	3.40043	3.4703
3.91705	3.88168	3.90462	3.88368	3.86983	3.87761	3.88923	3.89781	3.84961	3.90131	3.72973	3.61916	3.69901	3.78246	3.70137	3.59532	3.57048	3.47371	3.53099	3.61321	3.72554	3.76231	3.77365	3.77893	3.77339	3.33686	3.33138	3.33609	3.31164	3.36517	3.71304	3.72085	3.73583	3.76264	3.75452	3.61913	3.65454	3.69064	3.71272	3.70115	3.53064	3.40743	3.41114	3.34715	3.43936
3.88917	3.87892	3.92043	3.86261	3.86349	3.87683	3.90958	3.90385	3.84966	3.89358	3.71957	3.65094	3.71854	3.71018	3.73619	3.59486	3.51059	3.49443	3.53493	3.62068	3.71882	3.74809	3.77463	3.75994	3.75017	3.33679	3.33247	3.3731	3.34015	3.32652	3.7175	3.66226	3.75653	3.73854	3.73194	3.68248	3.71341	3.74342	3.69102	3.69656	3.51162	3.40031	3.50244	3.36944	3.41363
3.88782	3.91142	3.92091	3.83776	3.90338	3.84862	3.93032	3.87912	3.87902	3.9141	3.76215	3.66617	3.71453	3.71154	3.70681	3.57647	3.55871	3.53233	3.57623	3.62598	3.7965	3.704	3.75123	3.74355	3.76324	3.34256	3.33646	3.32403	3.31986	3.30767	3.68305	3.74292	3.69315	3.64707	3.73943	3.61029	3.66306	3.65558	3.61407	3.64203	3.46005	3.45043	3.36814	3.42322	3.51801
3.8939	3.88768	3.97081	3.89035	3.94399	3.90413	3.94736	3.89918	3.88979	3.87544	3.78641	3.67449	3.73356	3.74871	3.7673	3.53877	3.54441	3.49357	3.55402	3.61864	3.74397	3.74779	3.72419	3.74488	3.78653	3.32375	3.37526	3.36062	3.35183	3.27859	3.70336	3.77014	3.68886	3.74237	3.70602	3.7337	3.66738	3.6647	3.71184	3.71798	3.50346	3.42894	3.39806	3.3828	3.43832
3.90736	3.84068	3.91534	3.88398	3.87313	3.84303	3.88748	3.92676	3.84485	3.86281	3.75065	3.6385	3.73196	3.74525	3.73564	3.50619	3.56006	3.49002	3.53778	3.62029	3.75434	3.76244	3.78683	3.77302	3.75527	3.35264	3.31088	3.32529	3.29953	3.34777	3.71554	3.71076	3.7738	3.66854	3.75502	3.6952	3.61002	3.73002	3.68512	3.6634	3.44125	3.48823	3.44332	3.35373	3.45433
3.89332	3.91355	3.94618	3.87381	3.92803	3.89365	3.84942	3.89832	3.87858	3.94038	3.74668	3.67017	3.73611	3.70431	3.73701	3.52409	3.55328	3.60541	3.46293	3.60206	3.78052	3.74247	3.77679	3.77988	3.75065	3.34012	3.30294	3.37917	3.35477	3.32448	3.67582	3.76642	3.68918	3.68005	3.74929	3.68821	3.70463	3.58011	3.71762	3.71407	3.60282	3.48302	3.53255	3.35281	3.45447
3.89359	3.94226	3.92391	3.87312	3.85822	3.91889	3.93686	3.86024	3.88778	3.89267	3.74644	3.64412	3.72986	3.72518	3.7969	3.57043	3.5819	3.54809	3.50138	3.64218	3.77057	3.75664	3.79124	3.75979	3.76593	3.36093	3.35443	3.35204	3.34087	3.34765	3.78036	3.69002	3.72617	3.65858	3.75149	3.6501	3.66757	3.68116	3.6885	3.59122	3.44904	3.48601	3.3786	3.29866	3.41828
3.89785	3.95064	3.91408	3.95029	3.85319	3.89839	3.92336	3.83534	3.92279	3.87507	3.73283	3.65418	3.7393	3.71239	3.74725	3.54403	3.53084	3.51496	3.52723	3.66766	3.76388	3.77443	3.77588	3.78633	3.77431	3.34852	3.29419	3.30862	3.29633	3.33628	3.71621	3.71383	3.77562	3.66671	3.74942	3.67908	3.69297	3.67387	3.73423	3.75695	3.43363	3.3291	3.3814	3.3446	3.40907
3.88421	3.88962	3.9676	3.88768	3.96911	3.93692	3.91901	3.9093	3.91064	3.91042	3.70818	3.66924	3.75059	3.70249	3.75228	3.5849	3.55645	3.53865	3.60918	3.66791	3.78926	3.82548	3.73907	3.76896	3.71806	3.37905	3.33916	3.33306	3.33054	3.34548	3.66399	3.72173	3.69085	3.70717	3.76766	3.61604	3.6732	3.69346	3.70056	3.70143	3.46511	3.39558	3.48977	3.35008	3.44484
3.88118	3.90831	3.95245	3.88247	3.88436	3.87913	3.85787	3.86289	3.89615	3.86727	3.76121	3.68629	3.72404	3.70337	3.73772	3.59276	3.5634	3.51378	3.51741	3.60971	3.76331	3.78039	3.7558	3.77703	3.80033	3.34733	3.3178	3.32087	3.34053	3.29731	3.69106	3.71879	3.72088	3.64315	3.66584	3.63556	3.72333	3.6443	3.71693	3.66551	3.52493	3.43852	3.46949	3.38923	3.43983
3.89572	3.90986	3.93709	3.8893	3.90334	3.94966	3.91591	3.86839	3.88754	3.91765	3.74857	3.64978	3.73865	3.72239	3.70616	3.55553	3.56537	3.53193	3.57376	3.60381	3.79767	3.74986	3.79127	3.78715	3.7938	3.31227	3.33977	3.3601	3.34159	3.36766	3.68976	3.69905	3.77078	3.70093	3.7636	3.62529	3.71779	3.70019	3.67979	3.6573	3.38663	3.42509	3.455	3.41218	3.53095
3.87758	3.89644	3.87981	3.87274	3.91694	3.84104	3.94368	3.87117	3.94745	3.92404	3.6954	3.66501	3.71921	3.74075	3.67374	3.62206	3.52882	3.55244	3.54548	3.68015	3.82265	3.70258	3.78881	3.75884	3.81532	3.3361	3.31448	3.35713	3.28629	3.26695	3.79308	3.77197	3.7504	3.6612	3.67293	3.59919	3.70736	3.68174	3.72469	3.707	3.42831	3.48535	3.51328	3.40101	3.43552
3.87889	3.90417	3.89207	3.88245	3.89816	3.92525	3.9145	3.86501	3.85973	3.86338	3.75489	3.63957	3.73227	3.73847	3.73433	3.55535	3.53307	3.50466	3.55229	3.65583	3.77877	3.78998	3.76605	3.7483	3.77932	3.35383	3.37594	3.37208	3.38819	3.3243	3.72616	3.70891	3.7004	3.68432	3.71396	3.68046	3.68075	3.67592	3.71345	3.63235	3.45689	3.53554	3.47772	3.27609	3.4303
3.93502	3.83445	3.90609	3.89735	3.88894	3.87143	3.90165	3.8443	3.95753	3.89598	3.71993	3.71757	3.76078	3.70808	3.73821	3.56268	3.52258	3.54248	3.52165	3.65898	3.7708	3.80591	3.77273	3.76719	3.77941	3.33679	3.31729	3.3693	3.39093	3.34465	3.74181	3.6679	3.76128	3.69492	3.71997	3.65183	3.68765	3.6567	3.72217	3.64192	3.45392	3.44689	3.51016	3.40811	3.44723
3.85941	3.8677	3.89173	3.9033	3.90395	3.88084	3.88773	3.90113	3.86789	3.84824	3.73	3.66509	3.73847	3.70135	3.70571	3.55918	3.5448	3.55739	3.51754	3.61727	3.78078	3.75873	3.78169	3.79285	3.76047	3.36406	3.39804	3.28048	3.3452	3.35973	3.76151	3.67053	3.69858	3.65695	3.69303	3.66559	3.624	3.6816	3.71707	3.7338	3.41635	3.46934	3.46861	3.39644	3.49742
3.93327	3.90433	3.8532	3.86453	3.885	3.90793	3.84136	3.85802	3.91702	3.86741	3.75068	3.69057	3.8009	3.76399	3.73972	3.5332	3.59075	3.51861	3.53124	3.67365	3.7831	3.78077	3.78132	3.78064	3.73866	3.34284	3.30741	3.33554	3.32979	3.32022	3.78425	3.72404	3.6869	3.70444	3.65914	3.70606	3.68711	3.58199	3.68504	3.71929	3.46096	3.45657	3.46862	3.36364	3.46698
3.93595	3.88116	3.92074	3.85907	3.92347	3.88633	3.88396	3.9297	3.89776	3.87297	3.70982	3.67407	3.73521	3.74148	3.72985	3.57393	3.53557	3.57646	3.58933	3.65803	3.75225	3.78682	3.7622	3.76993	3.77305	3.38539	3.33893	3.31316	3.32514	3.32672	3.6985	3.74786	3.69721	3.66294	3.6822	3.62883	3.68516	3.68303	3.70706	3.7707	3.5146	3.55084	3.3507	3.33119	3.44987
3.86132	3.95073	3.91445	3.94121	3.91616	3.88167	3.89316	3.87886	3.89575	3.92894	3.76416	3.6754	3.73586	3.69678	3.74574	3.48484	3.56792	3.55159	3.54915	3.65769	3.77779	3.78538	3.75034	3.77883	3.784	3.32951	3.34644	3.35846	3.30537	3.3257	3.73132	3.75878	3.72103	3.69075	3.75599	3.64804	3.74204	3.69631	3.78052	3.79025	3.47476	3.419	3.49865	3.4957	3.46969
3.90842	3.90535	3.89863	3.86761	3.93365	3.91224	3.89127	3.92541	3.93698	3.92216	3.75213	3.68854	3.74879	3.78646	3.72128	3.52572	3.58913	3.5574	3.56681	3.60455	3.75948	3.77013	3.7863	3.76689	3.74387	3.29665	3.35191	3.31463	3.35982	3.34475	3.72663	3.78156	3.72443	3.67286	3.78207	3.65543	3.71918	3.70703	3.72625	3.69571	3.46275	3.46343	3.45517	3.36585	3.40591
3.90413	3.9369	3.93838	3.87556	3.93245	3.8975	3.87142	3.88929	3.86862	3.93463	3.72184	3.63071	3.70601	3.75288	3.74327	3.56431	3.56345	3.57761	3.57262	3.59674	3.80086	3.80259	3.78886	3.77359	3.7759	3.36959	3.31234	3.28816	3.36023	3.34527	3.68375	3.70212	3.77856	3.67966	3.72376	3.65567	3.67995	3.64842	3.76935	3.67038	3.48256	3.44094	3.39375	3.44435	3.41857
3.85872	3.92042	3.95248	3.90235	3.92836	3.95019	3.90801	3.90843	3.8991	3.92103	3.78432	3.66018	3.70699	3.75409	3.72552	3.56235	3.59837	3.49357	3.57916	3.65105	3.78771	3.77921	3.78651	3.82286	3.79759	3.34074	3.31975	3.36863	3.33526	3.33728	3.74187	3.76231	3.78496	3.69089	3.66878	3.66945	3.74159	3.69962	3.718	3.64096	3.60394	3.45138	3.47307	3.34275	3.43146
3.93223	3.8775	3.88043	3.87024	3.88465	3.92743	3.89752	3.86671	3.88223	3.88473	3.76671	3.63978	3.76898	3.71792	3.75315	3.65023	3.52914	3.52577	3.55546	3.68875	3.74169	3.77483	3.76901	3.76247	3.78055	3.29768	3.31777	3.3424	3.35694	3.34627	3.68597	3.80551	3.77568	3.70399	3.70771	3.62913	3.70962	3.64175	3.75423	3.75629	3.55923	3.52189	3.55211	3.43752	3.46084
3.98548	3.8478	3.91515	3.87361	3.83075	3.88832	3.90855	3.90649	3.92634	3.94866	3.76713	3.67712	3.77979	3.78954	3.72776	3.57507	3.60454	3.54826	3.5912	3.63565	3.75722	3.77815	3.75657	3.80058	3.77922	3.35944	3.36034	3.37353	3.39017	3.37664	3.73118	3.70403	3.66168	3.71136	3.75525	3.72107	3.67282	3.62745	3.70002	3.61729	3.4758	3.45749	3.43232	3.37009	3.53866
3.87279	3.89687	3.93159	3.88221	3.87408	3.92147	3.85071	3.87729	3.89783	3.88836	3.74066	3.66085	3.77349	3.72359	3.75703	3.58165	3.55787	3.59266	3.59699	3.64389	3.74614	3.75729	3.78302	3.79359	3.80294	3.37444	3.35172	3.31723	3.36476	3.37022	3.72497	3.70225	3.7433	3.68889	3.71396	3.70485	3.63669	3.63483	3.82626	3.73803	3.45904	3.47352	3.45181	3.42753	3.42932
3.87602	3.90342	3.94811	3.91793	3.89528	3.89077	3.87933	3.89543	3.86595	3.93472	3.74687	3.64008	3.68937	3.7409	3.7086	3.59371	3.54908	3.55683	3.5801	3.66598	3.79132	3.78963	3.78319	3.77935	3.79448	3.33855	3.35323	3.35589	3.32679	3.32502	3.78377	3.77311	3.6788	3.682	3.74717	3.72384	3.68223	3.69255	3.74496	3.66797	3.44005	3.47909	3.50243	3.34199	3.47807
3.88097	3.92569	3.94656	3.94013	3.92829	3.86326	3.88674	3.90594	3.88872	3.87902	3.78679	3.70136	3.71244	3.7753	3.75877	3.58967	3.54964	3.52803	3.57738	3.65065	3.7973	3.76328	3.77622	3.79885	3.78676	3.37645	3.33848	3.33957	3.34382	3.33572	3.71326	3.62653	3.70852	3.70301	3.6886	3.63385	3.69169	3.59329	3.74247	3.73624	3.5595	3.52549	3.51694	3.3539	3.49485
3.87857	3.91065	3.90543	3.87556	3.92142	3.87953	3.90189	3.92122	3.89341	3.90379	3.71887	3.67193	3.72337	3.71527	3.747	3.60578	3.60584	3.50537	3.62623	3.63169	3.73993	3.80175	3.79066	3.79912	3.77135	3.37171	3.34244	3.35014	3.35572	3.3006	3.67166	3.73803	3.67868	3.74692	3.75245	3.74644	3.68192	3.65369	3.70051	3.73195	3.45396	3.50791	3.54711	3.42817	3.47724
3.92879	3.91125	3.98152	3.9331	3.90865	3.90195	3.90986	3.91765	3.92307	3.92158	3.74866	3.64047	3.72997	3.7257	3.75595	3.6019	3.57077	3.52262	3.60022	3.67379	3.7458	3.76508	3.78819	3.78311	3.76709	3.30614	3.35391	3.3624	3.35228	3.3612	3.74973	3.73742	3.74181	3.64956	3.73999	3.73035	3.6665	3.65082	3.71059	3.76631	3.45583	3.48218	3.3993	3.49143	3.47957
3.91415	3.88094	3.90655	3.93073	3.90248	3.86069	3.86679	3.87645	3.8801	3.89358	3.75673	3.66472	3.78204	3.74662	3.72311	3.65453	3.57334	3.48899	3.53774	3.7304	3.79045	3.7687	3.7727	3.75967	3.77606	3.36936	3.37889	3.34082	3.32754	3.31908	3.67337	3.75744	3.74839	3.73904	3.74744	3.64653	3.76022	3.66284	3.76816	3.77971	3.43973	3.44673	3.42959	3.43391	3.53713
3.92543	3.87775	3.88409	3.86116	3.9047	3.85763	3.88307	3.85599	3.958	3.9482	3.73258	3.62149	3.75014	3.72124	3.7305	3.60294	3.63007	3.54061	3.61868	3.63811	3.77097	3.75291	3.7546	3.79217	3.81059	3.35598	3.3171	3.34062	3.28895	3.29813	3.76215	3.73567	3.7411	3.7432	3.6984	3.67796	3.66446	3.67433	3.80062	3.69595	3.50333	3.45541	3.47714	3.47059	3.53335
3.89728	3.88067	3.9531	3.89073	3.91498	3.87834	3.89872	3.87326	3.8434	3.89077	3.75336	3.65364	3.7281	3.73516	3.69009	3.57936	3.57209	3.55455	3.63192	3.66949	3.7706	3.76645	3.76817	3.8081	3.78522	3.33404	3.3688	3.35258	3.29576	3.34504	3.79669	3.72253	3.77352	3.70048	3.73884	3.66724	3.69825	3.75739	3.7227	3.64094	3.4125	3.4662	3.5763	3.48057	3.49191
3.96392	3.90886	3.90208	3.9174	3.88817	3.89396	3.88025	3.91378	3.85496	3.89205	3.7399	3.62233	3.73619	3.70423	3.73957	3.58647	3.55881	3.55395	3.55406	3.67152	3.75935	3.82204	3.80718	3.76634	3.80766	3.38674	3.33999	3.29787	3.32002	3.3664	3.691	3.75607	3.76199	3.70247	3.73044	3.67388	3.6817	3.7762	3.73295	3.68267	3.46737	3.45229	3.46771	3.42847	3.49281
3.89192	3.91789	3.90705	3.93142	3.93551	3.91004	3.89736	3.93839	3.81733	3.92861	3.70386	3.68123	3.73919	3.73411	3.74395	3.56882	3.55024	3.48699	3.58591	3.60731	3.76844	3.77564	3.75548	3.77696	3.78786	3.34427	3.35437	3.37269	3.34097	3.40206	3.72655	3.7989	3.82554	3.76209	3.69438	3.71913	3.66216	3.62353	3.70903	3.68196	3.58137	3.45025	3.43541	3.4629	3.55323
3.9209	3.89801	3.92446	3.87484	3.87909	3.94335	3.90828	3.8999	3.90438	3.91046	3.7331	3.69388	3.7405	3.77065	3.7035	3.57908	3.57871	3.5278	3.57988	3.66415	3.78709	3.76563	3.75106	3.79988	3.7551	3.3339	3.39342	3.37131	3.40018	3.31315	3.72041	3.71789	3.732	3.70786	3.72489	3.74331	3.69841	3.73675	3.73978	3.67859	3.58055	3.4901	3.5212	3.47431	3.52836
3.89667	3.94793	3.90647	3.91926	3.9383	3.90844	3.85415	3.91517	3.91813	3.91067	3.73338	3.64143	3.71426	3.7414	3.72541	3.53164	3.56044	3.54913	3.63216	3.71092	3.76701	3.74554	3.77308	3.78249	3.80727	3.34143	3.31376	3.32348	3.36663	3.32662	3.7385	3.73331	3.73603	3.64593	3.7638	3.67133	3.671	3.65805	3.7687	3.73374	3.5024	3.47857	3.57365	3.43982	3.49825
3.87671	3.90216	3.86916	3.8894	3.90306	3.87317	3.88263	3.85415	3.9024	3.94937	3.78874	3.67322	3.71964	3.73178	3.7874	3.60646	3.56711	3.58562	3.52815	3.60811	3.78027	3.78895	3.79915	3.75373	3.79183	3.34614	3.34978	3.3638	3.31947	3.35005	3.72224	3.68452	3.61874	3.71751	3.69149	3.72871	3.70182	3.67994	3.74748	3.7613	3.55391	3.47895	3.45841	3.36038	3.50651
3.88001	3.8857	3.91548	3.91769	3.89239	3.94177	3.86994	3.94048	3.89928	3.90075	3.73324	3.62884	3.75696	3.73071	3.7597	3.59924	3.56321	3.49184	3.55003	3.64276	3.75719	3.70964	3.77175	3.76413	3.73477	3.33221	3.3426	3.35833	3.39127	3.32917	3.70822	3.76021	3.65636	3.67004	3.68766	3.71026	3.70361	3.73555	3.721	3.7164	3.59616	3.4708	3.60373	3.43847	3.48128
3.84718	3.87908	3.94552	3.8314	3.90587	3.89124	3.91666	3.90743	3.8741	3.86752	3.72165	3.67616	3.75771	3.74757	3.76354	3.60919	3.56309	3.51433	3.53073	3.67816	3.77067	3.82033	3.78486	3.8036	3.82647	3.40159	3.33901	3.34449	3.31632	3.36422	3.70801	3.7801	3.68397	3.68591	3.75847	3.62475	3.60637	3.68643	3.74496	3.63476	3.5506	3.50696	3.49011	3.40862	3.57787
3.92058	3.89574	3.95659	3.87742	3.94697	3.93401	3.89136	3.88783	3.91181	3.92343	3.76687	3.65054	3.73668	3.75525	3.70811	3.56637	3.59686	3.58503	3.56657	3.67698	3.74215	3.80915	3.78041	3.79234	3.76802	3.38612	3.36773	3.32822	3.38084	3.36252	3.69413	3.79598	3.73867	3.69016	3.72547	3.74637	3.631	3.66184	3.73332	3.73716	3.59197	3.50975	3.47467	3.49999	3.50357
3.89972	3.93771	3.8786	3.91476	3.87785	3.88595	3.82995	3.9131	3.92772	3.85334	3.7749	3.67444	3.7123	3.69423	3.73679	3.53239	3.53607	3.53277	3.59634	3.61824	3.81384	3.81493	3.78996	3.76918	3.79606	3.35674	3.33265	3.3561	3.33257	3.34202	3.75415	3.73337	3.79412	3.74704	3.68944	3.70458	3.66382	3.70197	3.76519	3.70366	3.50517	3.52203	3.55558	3.40542	3.49244
3.9378	3.96244	3.94311	3.87787	3.9168	3.89474	3.9166	3.91247	3.92662	3.88831	3.76231	3.66643	3.71871	3.74918	3.72409	3.60779	3.57261	3.56768	3.58277	3.70173	3.77712	3.75513	3.76262	3.79564	3.77222	3.35132	3.38213	3.38987	3.33641	3.36522	3.70065	3.70311	3.79035	3.70566	3.72681	3.68884	3.68389	3.67879	3.73162	3.75312	3.47037	3.49208	3.38164	3.46189	3.4923
3.90764	3.85891	3.91409	3.93395	3.96302	3.89162	3.86797	3.89467	3.86247	3.91988	3.76256	3.67037	3.67343	3.74132	3.72466	3.63856	3.65789	3.58024	3.56882	3.69305	3.76351	3.78629	3.78825	3.78439	3.80193	3.35548	3.37897	3.35235	3.31006	3.38226	3.80557	3.74268	3.76422	3.69808	3.74604	3.65122	3.72434	3.62251	3.71649	3.72694	3.54213	3.46299	3.57528	3.40434	3.51918
3.91703	3.8773	3.91562	3.89271	3.94188	3.89439	3.87934	3.90624	3.88022	3.87267	3.77106	3.67762	3.73776	3.73074	3.73132	3.56975	3.57618	3.55616	3.61496	3.65563	3.83997	3.76567	3.78309	3.78459	3.76813	3.32538	3.32243	3.34327	3.31861	3.27718	3.73782	3.81193	3.73007	3.69949	3.70559	3.68401	3.71247	3.68621	3.70974	3.69987	3.58444	3.56583	3.46927	3.47797	3.47737
3.8999	3.93592	3.88699	3.86672	3.92763	3.9487	3.9198	3.91667	3.929	3.94395	3.72389	3.6568	3.70217	3.72385	3.7168	3.58855	3.59207	3.60772	3.56769	3.71931	3.79197	3.76971	3.76935	3.80209	3.83503	3.36777	3.31967	3.36262	3.35884	3.37271	3.76559	3.72899	3.75433	3.72991	3.76466	3.66056	3.65266	3.63363	3.71973	3.81797	3.47199	3.40994	3.54293	3.44763	3.50933
3.91992	3.93488	3.86562	3.88836	3.93702	3.95721	3.8847	3.89443	3.87949	3.83765	3.73898	3.66207	3.73519	3.75367	3.72189	3.60162	3.59371	3.54345	3.5865	3.67047	3.78684	3.77636	3.7679	3.76316	3.80255	3.3644	3.355	3.37126	3.3022	3.35056	3.66987	3.72294	3.73098	3.71603	3.74911	3.7473	3.69546	3.62978	3.70947	3.69597	3.49514	3.51233	3.51733	3.44507	3.51353
3.81814	3.91035	3.88375	3.88132	3.88045	3.89087	3.90998	3.92811	3.87644	3.91258	3.75953	3.66891	3.73781	3.69902	3.75365	3.63706	3.64936	3.55841	3.59441	3.68811	3.80306	3.80949	3.82913	3.81092	3.8498	3.37044	3.3515	3.36622	3.36417	3.33809	3.74425	3.69787	3.71789	3.71791	3.70012	3.82449	3.70199	3.64941	3.73622	3.75325	3.53171	3.52095	3.45085	3.44925	3.55508
3.90344	3.94403	3.91826	3.87152	3.85727	3.89639	3.90223	3.85859	3.93695	3.86243	3.76426	3.68626	3.68854	3.70383	3.73428	3.56335	3.61195	3.50571	3.58941	3.60044	3.78306	3.79351	3.80718	3.78051	3.75858	3.35386	3.38313	3.36314	3.31969	3.36479	3.77153	3.72473	3.76091	3.72688	3.70485	3.6509	3.71037	3.65613	3.72747	3.66951	3.5374	3.52906	3.52488	3.45536	3.47319
3.88489	3.92517	3.89856	3.86911	3.93425	3.9151	3.91621	3.93667	3.8784	3.90228	3.766	3.64263	3.74461	3.71589	3.73182	3.62548	3.60981	3.55293	3.65371	3.69046	3.78303	3.82527	3.77346	3.79519	3.75105	3.34673	3.34517	3.28828	3.36724	3.32513	3.78237	3.73818	3.7836	3.70547	3.70979	3.65894	3.74582	3.68517	3.75861	3.70708	3.49712	3.44813	3.52699	3.42761	3.53239
3.89319	3.97784	3.93672	3.8975	3.90416	3.9035	3.89258	3.9013	3.89772	3.87166	3.753	3.65217	3.75273	3.73717	3.77378	3.57734	3.60794	3.54563	3.63173	3.65211	3.81152	3.81953	3.75124	3.79451	3.81385	3.32034	3.36005	3.34466	3.31255	3.34163	3.71351	3.75682	3.73672	3.7516	3.7366	3.69459	3.65297	3.6916	3.76087	3.75451	3.50636	3.58354	3.50441	3.42092	3.53892
3.93839	3.91439	3.86437	3.87605	3.91708	3.87367	3.93943	3.87882	3.88493	3.89242	3.72296	3.68099	3.7888	3.75073	3.72032	3.62532	3.64497	3.56295	3.62408	3.62426	3.77475	3.77908	3.80317	3.78496	3.8066	3.33643	3.36123	3.33836	3.38714	3.37265	3.70807	3.72526	3.76904	3.75169	3.76529	3.73223	3.70849	3.66706	3.75548	3.67922	3.55508	3.55018	3.54563	3.4857	3.51263
3.9272	3.93444	3.94283	3.92113	3.91626	3.87177	3.8731	3.88091	3.89726	3.92543	3.77068	3.66611	3.7333	3.73627	3.74707	3.59207	3.58237	3.59132	3.59575	3.65313	3.77745	3.80742	3.79824	3.78425	3.74979	3.30323	3.30693	3.35906	3.31004	3.33054	3.74931	3.74077	3.75762	3.71677	3.72952	3.75461	3.76373	3.68574	3.76172	3.76344	3.56815	3.48962	3.53127	3.40441	3.51908
3.92337	3.90516	3.95783	3.93464	3.90465	3.86024	3.88345	3.9057	3.9307	3.92779	3.78268	3.6496	3.7244	3.76648	3.73286	3.59732	3.63134	3.56418	3.55729	3.66164	3.76782	3.81712	3.77472	3.78029	3.7983	3.37993	3.367	3.38445	3.35179	3.28751	3.80482	3.75845	3.76713	3.73705	3.79414	3.71841	3.69447	3.68088	3.76358	3.76485	3.51795	3.57475	3.57083	3.43437	3.58698
3.93531	3.87657	3.91174	3.92897	3.92425	3.92729	3.97999	3.85694	3.88649	3.92163	3.74238	3.66838	3.68508	3.77938	3.73012	3.56861	3.6248	3.55524	3.61586	3.7286	3.74673	3.79053	3.77971	3.81752	3.80064	3.35243	3.38074	3.33311	3.34973	3.39646	3.72834	3.80255	3.72017	3.74495	3.78297	3.71322	3.64326	3.72197	3.78215	3.7194	3.56742	3.50522	3.58913	3.46513	3.60318
3.90259	3.93745	3.9384	3.88104	3.89432	3.89649	3.89781	3.87587	3.89338	3.92107	3.75909	3.63047	3.74044	3.75325	3.72311	3.59985	3.58168	3.53907	3.55939	3.61192	3.8323	3.80848	3.7782	3.80798	3.77675	3.33841	3.38587	3.31603	3.32509	3.35048	3.74028	3.70943	3.7151	3.72524	3.82361	3.71266	3.66251	3.75478	3.69135	3.71559	3.4901	3.51389	3.50183	3.52975	3.56659
3.96125	3.91437	3.91541	3.86907	3.89853	3.90818	3.86546	3.84291	3.87327	3.91981	3.78843	3.67511	3.75377	3.72363	3.73974	3.6436	3.62878	3.50624	3.5801	3.67534	3.82554	3.77142	3.80792	3.81761	3.80021	3.35554	3.37854	3.37514	3.31103	3.39808	3.81561	3.68785	3.78743	3.76163	3.75541	3.68339	3.70661	3.76865	3.71185	3.78168	3.56579	3.53149	3.53671	3.44625	3.53709
3.92392	3.86035	3.93023	3.90648	3.8965	3.86263	3.91257	3.905	3.85769	3.93901	3.79642	3.62893	3.77571	3.749	3.75654	3.59087	3.58308	3.53157	3.62801	3.68107	3.79719	3.78083	3.80208	3.77661	3.78243	3.38189	3.33912	3.34223	3.32484	3.35902	3.7216	3.77169	3.74633	3.74127	3.71432	3.77289	3.69925	3.74319	3.79696	3.77436	3.50258	3.49122	3.53703	3.47911	3.55671
3.87719	3.94152	3.92394	3.9072	3.92463	3.87291	3.87894	3.93662	3.90037	3.93588	3.78398	3.64322	3.77574	3.6794	3.76295	3.55775	3.62325	3.59299	3.5946	3.67939	3.8081	3.79156	3.76145	3.82631	3.77836	3.4004	3.31205	3.36495	3.35001	3.3303	3.70588	3.76899	3.71021	3.78208	3.79304	3.68137	3.75867	3.73695	3.71891	3.82323	3.53064	3.57139	3.51634	3.50302	3.50181
3.84948	3.92317	3.9659	3.92759	3.94334	3.85594	3.88291	3.87224	3.93593	3.90086	3.73153	3.62614	3.76974	3.72545	3.78501	3.62658	3.60666	3.52672	3.59279	3.63636	3.79322	3.80465	3.81051	3.78168	3.73827	3.37873	3.35314	3.34722	3.34907	3.32948	3.70247	3.77361	3.82768	3.76156	3.71583	3.72013	3.68772	3.70804	3.68195	3.75752	3.57027	3.49734	3.51443	3.45542	3.50644
3.91595	3.92806	3.95859	3.87883	3.89684	3.90864	3.89051	3.91936	3.84475	3.88311	3.7355	3.66221	3.75928	3.76519	3.79854	3.67795	3.6039	3.64362	3.57484	3.70346	3.8199	3.7968	3.79904	3.83501	3.78693	3.33616	3.35802	3.337	3.35887	3.35875	3.77057	3.73812	3.69495	3.83549	3.77664	3.69328	3.61724	3.70523	3.71559	3.69741	3.58527	3.53863	3.59186	3.4074	3.5436
3.91185	3.90391	3.89173	3.93927	3.93025	3.90848	3.90906	3.9021	3.89433	3.9099	3.76263	3.65094	3.78535	3.72112	3.74106	3.61284	3.65142	3.59578	3.59883	3.73053	3.78107	3.80673	3.78781	3.80825	3.7776	3.35605	3.41346	3.37845	3.34	3.36161	3.78305	3.7418	3.74802	3.71641	3.7494	3.64401	3.68162	3.6774	3.75042	3.7305	3.56773	3.55778	3.56286	3.3928	3.55546
3.90467	3.88814	3.92094	3.9148	3.96321	3.85479	3.93486	3.91481	3.88252	3.856	3.77066	3.62801	3.7703	3.72993	3.73213	3.59503	3.6278	3.61611	3.59796	3.68517	3.80096	3.77963	3.77829	3.79117	3.76156	3.42822	3.34995	3.34185	3.38344	3.34184	3.70561	3.70008	3.73806	3.77667	3.70066	3.62837	3.68297	3.79682	3.72478	3.72843	3.44928	3.5503	3.53142	3.49894	3.553
3.86754	3.91729	3.93762	3.85877	3.93419	3.9372	3.8897	3.93034	3.93697	3.83973	3.76027	3.67036	3.77112	3.72836	3.77966	3.59177	3.71467	3.54282	3.56227	3.70717	3.7854	3.78867	3.79323	3.82428	3.80365	3.32585	3.40221	3.39445	3.36312	3.34028	3.71407	3.67811	3.78072	3.78953	3.73541	3.71362	3.70663	3.7007	3.79682	3.79914	3.5757	3.55051	3.4736	3.48687	3.50457
3.97401	3.95009	3.96873	3.9012	3.92966	3.87247	3.95871	3.86538	3.99371	3.86628	3.76739	3.67431	3.74658	3.76715	3.73352	3.5632	3.58306	3.58732	3.61758	3.70589	3.77032	3.77694	3.75662	3.8269	3.77566	3.30199	3.3567	3.35524	3.35949	3.38182	3.70221	3.72824	3.72524	3.7314	3.73439	3.6942	3.73033	3.67385	3.73807	3.67464	3.53223	3.59114	3.572	3.4914	3.52936
3.89637	3.93698	3.9613	3.86134	3.91474	3.88359	3.92872	3.93798	3.90793	3.92006	3.75276	3.6451	3.73734	3.72882	3.70856	3.54842	3.63032	3.59013	3.63907	3.70609	3.79467	3.78773	3.79222	3.80989	3.77979	3.37496	3.35017	3.34655	3.33318	3.33869	3.72818	3.78017	3.72228	3.66841	3.77235	3.66962	3.68833	3.64893	3.73906	3.72971	3.57664	3.57542	3.57422	3.41125	3.56148
3.96027	3.91547	3.88249	3.84107	3.91592	3.94411	3.9126	3.91329	3.89478	3.93128	3.78432	3.65143	3.74866	3.72855	3.71638	3.59745	3.60491	3.52221	3.57254	3.69606	3.82189	3.75786	3.76153	3.76872	3.77747	3.30159	3.38712	3.38395	3.35544	3.38875	3.76717	3.8268	3.69181	3.68045	3.72358	3.70506	3.67216	3.66811	3.6925	3.74791	3.55513	3.59693	3.53734	3.4729	3.59626
3.92613	3.91348	3.91144	3.90826	3.90075	3.87794	3.90344	3.94446	3.88553	3.92724	3.77386	3.62988	3.74566	3.77293	3.76048	3.59089	3.61371	3.55978	3.58541	3.66394	3.82156	3.77624	3.79911	3.78341	3.75743	3.38219	3.37214	3.32446	3.3632	3.39534	3.70124	3.77499	3.7357	3.79989	3.73865	3.70251	3.69454	3.68998	3.69825	3.77901	3.44471	3.58958	3.60569	3.51791	3.59403
3.95513	3.87815	3.91461	3.88076	3.97734	3.89194	3.92502	3.924	3.96786	3.88227	3.73661	3.69031	3.71206	3.77213	3.72364	3.63136	3.6507	3.57952	3.57339	3.70136	3.82635	3.79412	3.79636	3.81284	3.74995	3.33747	3.3165	3.36294	3.38394	3.36337	3.73674	3.80138	3.75306	3.7131	3.75906	3.74435	3.75057	3.73044	3.7767	3.754	3.52647	3.49924	3.46745	3.43123	3.54184
3.92023	3.95982	3.94463	3.90358	3.93659	3.89574	3.90997	3.87481	3.88143	3.91776	3.75626	3.66017	3.73706	3.72451	3.76711	3.53585	3.58965	3.62104	3.65672	3.67386	3.79632	3.83802	3.81838	3.78481	3.80983	3.32968	3.38627	3.36526	3.32687	3.34406	3.73003	3.75343	3.73809	3.71712	3.75825	3.75427	3.69343	3.72737	3.72117	3.71407	3.5501	3.5123	3.56964	3.55839	3.47999
3.89429	3.90745	3.96316	3.93543	3.90876	3.93348	3.87545	3.94269	3.93708	3.84833	3.77314	3.68504	3.71747	3.73621	3.72203	3.59004	3.59009	3.61982	3.55729	3.70272	3.83701	3.81031	3.79035	3.78159	3.78536	3.3977	3.33045	3.35166	3.34742	3.33105	3.75604	3.76215	3.71579	3.83518	3.7317	3.67024	3.64377	3.67984	3.74789	3.73096	3.48898	3.58961	3.52217	3.41183	3.54873
3.91221	3.87504	3.88344	3.88261	3.90932	3.86559	3.91371	3.96015	3.89874	3.9461	3.77483	3.70337	3.77987	3.76029	3.73803	3.57413	3.61422	3.49186	3.62765	3.7715	3.84717	3.79415	3.78601	3.80292	3.79346	3.36443	3.37033	3.3628	3.32915	3.36406	3.75121	3.79743	3.73773	3.70933	3.79423	3.68615	3.78167	3.71633	3.70771	3.73198	3.55843	3.63643	3.50194	3.38636	3.57525
3.93277	3.92504	3.94998	3.91874	3.90831	3.88879	3.86664	3.87747	3.93898	3.92571	3.79233	3.63952	3.71221	3.76729	3.73518	3.63538	3.64756	3.60028	3.58319	3.70254	3.77011	3.77444	3.83649	3.80065	3.80012	3.34896	3.34439	3.32875	3.34861	3.32346	3.73922	3.71171	3.77032	3.70261	3.77235	3.66617	3.74628	3.74246	3.80806	3.75215	3.60955	3.55369	3.64107	3.58306	3.52732
3.91053	3.85984	3.95285	3.88681	3.85723	3.92616	3.8641	3.9071	3.92836	3.87942	3.76012	3.70616	3.79318	3.76022	3.73382	3.59589	3.58154	3.54937	3.61705	3.76164	3.77845	3.76963	3.79032	3.75442	3.82406	3.35256	3.35562	3.31605	3.30919	3.32725	3.71714	3.7245	3.76383	3.68892	3.68905	3.66071	3.70687	3.72272	3.7597	3.79366	3.56113	3.5807	3.52752	3.48223	3.60015
3.89795	3.88479	3.92915	3.9309	3.92332	3.95238	3.9114	3.91486	3.89977	3.88784	3.75597	3.66301	3.75615	3.75089	3.71018	3.5437	3.61778	3.62096	3.61868	3.64565	3.79096	3.79301	3.77866	3.7564	3.81517	3.33021	3.37426	3.3114	3.30539	3.37915	3.72574	3.73207	3.74045	3.72128	3.70382	3.6741	3.69169	3.7099	3.72625	3.75632	3.52006	3.46419	3.54877	3.49841	3.53161
3.95027	3.91183	3.94364	3.88946	3.93668	3.9097	3.89028	3.90819	3.89476	3.91247	3.71217	3.6509	3.7556	3.76554	3.73802	3.65695	3.62688	3.59136	3.62979	3.73572	3.81262	3.80859	3.80552	3.77727	3.82773	3.3433	3.39292	3.31698	3.33407	3.39216	3.75203	3.76556	3.76434	3.70788	3.78756	3.72708	3.68017	3.77529	3.72721	3.69295	3.59773	3.5567	3.52557	3.53457	3.54304
3.87712	3.94141	3.91802	3.88712	3.9305	3.85291	3.89152	3.89567	3.91838	3.89564	3.74484	3.67974	3.73142	3.75483	3.78952	3.62193	3.66912	3.56736	3.5885	3.65806	3.79559	3.83218	3.8073	3.79983	3.78447	3.33242	3.37981	3.39307	3.3636	3.31948	3.73996	3.72637	3.8132	3.79573	3.78147	3.7099	3.70714	3.72333	3.75347	3.69252	3.57479	3.58609	3.60854	3.50479	3.58976
3.90169	3.93634	3.96704	3.91491	3.93873	3.9266	3.93053	3.86738	3.90756	3.86358	3.75206	3.67303	3.77499	3.78038	3.72528	3.64207	3.58072	3.56268	3.59646	3.68633	3.81561	3.80692	3.79428	3.80473	3.8339	3.35546	3.34305	3.37134	3.30873	3.33893	3.7539	3.75833	3.77467	3.7757	3.74219	3.79783	3.77364	3.71342	3.73275	3.72201	3.60383	3.55108	3.63738	3.51811	3.58676
3.93112	3.88381	3.94702	3.90956	3.92756	3.89987	3.90797	3.92479	3.87788	3.89364	3.81847	3.6696	3.72152	3.76287	3.74055	3.62245	3.62887	3.57741	3.57117	3.64699	3.77533	3.74277	3.78723	3.78526	3.82376	3.36277	3.35081	3.37738	3.36051	3.3439	3.74017	3.83613	3.71731	3.74737	3.76103	3.68096	3.67055	3.74786	3.71347	3.74534	3.46906	3.56337	3.56486	3.54503	3.43627
3.90642	3.954	3.92986	3.91345	3.94278	3.87647	3.90828	3.93062	3.94411	3.89237	3.71882	3.65386	3.75421	3.72293	3.75769	3.63725	3.62834	3.59174	3.61026	3.75522	3.78824	3.78074	3.80863	3.82739	3.79826	3.35522	3.33601	3.31668	3.35496	3.33999	3.80785	3.7653	3.75944	3.77164	3.69708	3.71694	3.73623	3.79051	3.75428	3.69933	3.52988	3.56235	3.58339	3.44868	3.49975
3.90967	3.92411	3.96077	3.86422	3.91901	3.86558	3.85654	3.92096	3.89499	3.94657	3.79367	3.73812	3.72912	3.75111	3.72143	3.61864	3.62186	3.53482	3.61787	3.74285	3.76396	3.77642	3.82849	3.81692	3.833	3.31403	3.34398	3.36362	3.3497	3.37534	3.69818	3.80642	3.7435	3.83053	3.68987	3.70212	3.69702	3.6972	3.71523	3.66835	3.58833	3.61447	3.60204	3.41651	3.52313
3.91245	3.92649	3.92386	3.91546	3.88762	3.91379	3.88836	3.94113	3.88624	3.89659	3.70814	3.68245	3.74858	3.75515	3.74981	3.62435	3.64555	3.64951	3.64172	3.72524	3.80818	3.75308	3.79401	3.8309	3.76378	3.34142	3.36545	3.36597	3.34952	3.36055	3.69296	3.77508	3.73707	3.69574	3.73146	3.70793	3.67124	3.72066	3.7412	3.69975	3.62235	3.56864	3.64495	3.46664	3.57923
3.89373	3.89525	3.91726	3.9005	3.90516	3.91298	3.89897	3.90631	3.92993	3.87846	3.73183	3.65791	3.71733	3.70924	3.76949	3.62687	3.62471	3.55139	3.62634	3.75606	3.81456	3.7594	3.78008	3.76041	3.82091	3.32759	3.32669	3.3812	3.31478	3.34959	3.74732	3.7676	3.74034	3.77217	3.77615	3.68297	3.74302	3.71304	3.72669	3.72172	3.5844	3.61655	3.49323	3.46738	3.63922
3.94934	3.87888	3.88964	3.93703	3.91501	3.89257	3.93669	3.89895	3.93105	3.86741	3.79271	3.70645	3.73805	3.76266	3.73794	3.6295	3.64482	3.60734	3.58499	3.69301	3.76955	3.78781	3.79511	3.8265	3.77585	3.36377	3.35876	3.34854	3.36921	3.36799	3.68828	3.72312	3.78135	3.7295	3.7959	3.70618	3.73916	3.79682	3.76554	3.75188	3.54382	3.59194	3.58797	3.59049	3.63702
3.95582	3.87945	3.89776	3.87435	3.87892	3.9062	3.87017	3.89417	3.85988	3.91062	3.75676	3.65254	3.72189	3.78128	3.73793	3.67183	3.65178	3.56624	3.62143	3.72269	3.80183	3.77653	3.76675	3.7995	3.78624	3.37089	3.35971	3.35162	3.34357	3.36678	3.73704	3.78375	3.84178	3.76632	3.68311	3.73969	3.69882	3.6935	3.71521	3.72708	3.52585	3.61844	3.548	3.49907	3.62218
3.88123	3.93167	3.95469	3.92214	3.91176	3.89009	3.89577	3.93769	3.88471	3.90149	3.77996	3.68548	3.74768	3.75904	3.74698	3.60024	3.65272	3.54287	3.54691	3.7191	3.81513	3.80629	3.83872	3.80573	3.8007	3.39175	3.38554	3.31459	3.35158	3.30664	3.74581	3.67612	3.75347	3.73814	3.71824	3.69924	3.74144	3.69366	3.76193	3.76342	3.62062	3.58937	3.49314	3.47158	3.61831
3.92511	3.92892	3.97416	3.88949	3.95491	3.95442	3.86845	3.90175	3.90496	3.92867	3.72998	3.68178	3.74806	3.74904	3.7203	3.63146	3.69934	3.54162	3.60787	3.72094	3.79719	3.81054	3.80956	3.82282	3.76759	3.36518	3.31661	3.35463	3.34174	3.36549	3.80402	3.75904	3.70731	3.73293	3.78023	3.65092	3.73084	3.71507	3.82525	3.79232	3.67472	3.66288	3.61197	3.49423	3.61052
3.89964	3.89467	3.95955	3.85033	3.89392	3.88371	3.94966	3.90112	3.90479	3.92412	3.74808	3.68899	3.71432	3.7927	3.77567	3.61167	3.62671	3.61117	3.63458	3.66772	3.79213	3.80375	3.80824	3.77726	3.80222	3.36735	3.34771	3.32482	3.29007	3.36317	3.87395	3.80385	3.8119	3.71808	3.75503	3.64615	3.7152	3.75476	3.74099	3.78261	3.60072	3.57354	3.56472	3.50629	3.57127
3.91954	3.90916	3.95166	3.88078	3.92105	3.97283	3.88856	3.9087	3.9308	3.87166	3.78176	3.65443	3.76386	3.74538	3.75153	3.65135	3.55652	3.6411	3.62947	3.66497	3.81294	3.80113	3.80891	3.78672	3.83045	3.36282	3.34724	3.37882	3.31052	3.34695	3.72975	3.7973	3.76453	3.76115	3.7596	3.74757	3.76462	3.7297	3.74968	3.75713	3.62622	3.63543	3.6002	3.44131	3.60683
3.96263	3.95038	3.91897	3.87784	3.91105	3.92546	3.8615	3.91592	3.95041	3.93081	3.75594	3.66437	3.77461	3.76764	3.78955	3.63729	3.69255	3.58294	3.6266	3.73868	3.73856	3.79227	3.78645	3.79538	3.81529	3.31037	3.39838	3.35217	3.35309	3.35345	3.78024	3.75273	3.7848	3.76362	3.67365	3.64569	3.69757	3.7287	3.76417	3.70675	3.64909	3.48321	3.50008	3.45617	3.67665
3.96298	3.9569	3.88957	3.89186	3.94612	3.88424	3.86258	3.8835	3.84623	3.90228	3.75874	3.64285	3.74418	3.77908	3.76836	3.68434	3.61158	3.61276	3.58935	3.75913	3.80011	3.77995	3.80326	3.79087	3.7937	3.37085	3.34123	3.32868	3.3349	3.33921	3.74551	3.73203	3.84734	3.69936	3.68823	3.76025	3.6875	3.78026	3.67363	3.75814	3.52167	3.60771	3.61381	3.45343	3.54586
3.9276	3.94091	3.92678	3.96716	3.94373	3.95755	3.90506	3.95617	3.91485	3.94506	3.77636	3.68311	3.73125	3.79046	3.71079	3.62344	3.6194	3.5776	3.62219	3.63634	3.78694	3.74259	3.78724	3.78805	3.78282	3.35644	3.36412	3.37118	3.33276	3.34842	3.70121	3.75051	3.82382	3.77358	3.76891	3.73353	3.65674	3.76898	3.81335	3.74388	3.63586	3.63734	3.5524	3.45843	3.58041
3.95527	3.94517	3.917	3.93961	3.90187	3.91116	3.86675	3.92392	3.87091	3.85959	3.76369	3.67522	3.75775	3.81372	3.74431	3.63714	3.62458	3.58924	3.62647	3.68059	3.84063	3.81155	3.81119	3.81612	3.82269	3.3178	3.35378	3.32967	3.36696	3.36838	3.77758	3.79541	3.80185	3.68983	3.66119	3.69441	3.74564	3.72201	3.78119	3.71363	3.60511	3.59334	3.68905	3.54497	3.51666
3.89572	3.90329	3.9146	3.92072	3.91267	3.91017	3.92415	3.85983	3.92345	3.92773	3.74868	3.63679	3.7417	3.74453	3.75044	3.66221	3.6612	3.58467	3.60451	3.72958	3.77157	3.74175	3.8042	3.8079	3.80491	3.37866	3.37962	3.38101	3.34253	3.40121	3.71035	3.82139	3.78804	3.77395	3.76794	3.79077	3.71063	3.63192	3.72097	3.70795	3.70755	3.60623	3.66334	3.49263	3.63775
3.90265	3.94449	3.96717	3.89815	3.92455	3.90231	3.86345	3.92612	3.85929	3.92382	3.76159	3.67519	3.77889	3.74869	3.76092	3.61915	3.66182	3.60295	3.61809	3.73337	3.83599	3.80448	3.83963	3.79456	3.80848	3.34391	3.36288	3.36978	3.34706	3.39821	3.74464	3.70091	3.77681	3.69672	3.79533	3.65498	3.7248	3.74511	3.72048	3.75587	3.61411	3.58053	3.54011	3.45548	3.51592
3.94255	3.9152	3.95397	3.90326	3.94402	3.89375	3.8926	3.912	3.91098	3.91685	3.74285	3.70972	3.72726	3.78209	3.76431	3.62341	3.66129	3.58703	3.64088	3.72062	3.78983	3.77171	3.80252	3.81309	3.80172	3.36918	3.39518	3.38725	3.34436	3.38894	3.79646	3.81529	3.73185	3.76192	3.77164	3.7325	3.76915	3.77121	3.73378	3.75034	3.59345	3.61685	3.55527	3.40307	3.60356
4.00312	3.83733	3.93755	3.92471	3.89731	3.90216	3.97504	3.94795	3.97902	3.9268	3.78203	3.6513	3.7346	3.77371	3.71587	3.62962	3.62943	3.53354	3.62447	3.69804	3.81269	3.76789	3.8247	3.78173	3.80085	3.33554	3.36439	3.3933	3.34596	3.36095	3.79547	3.7555	3.74855	3.80452	3.77902	3.77031	3.77489	3.71939	3.77622	3.80258	3.58084	3.57794	3.55504	3.57518	3.63107
3.91344	3.90235	3.93826	3.96978	3.95591	3.88893	3.87644	3.8918	3.89934	3.93001	3.73284	3.69369	3.76647	3.75648	3.76329	3.6156	3.65723	3.59977	3.64734	3.70174	3.79839	3.80427	3.77923	3.82341	3.84288	3.34499	3.35538	3.35019	3.40953	3.39683	3.82063	3.7991	3.79917	3.81727	3.79075	3.70072	3.69189	3.72375	3.76176	3.75026	3.66807	3.62766	3.56498	3.47773	3.62406
3.91926	3.91642	3.96768	3.93326	3.91529	3.91663	3.93132	3.89937	3.93663	3.90017	3.74548	3.65796	3.78884	3.73238	3.73327	3.61256	3.68128	3.64175	3.62832	3.74083	3.79769	3.80863	3.78317	3.79621	3.80983	3.38454	3.29406	3.36165	3.29361	3.38006	3.75394	3.7189	3.76732	3.76045	3.74489	3.76184	3.75723	3.6964	3.80428	3.77619	3.6358	3.62529	3.69675	3.47696	3.68027
3.9328	3.91657	3.93963	3.87709	3.96001	3.95939	3.85401	3.8761	3.92378	3.92839	3.77472	3.68611	3.76348	3.77027	3.73312	3.63026	3.67324	3.63425	3.6413	3.71771	3.80023	3.79487	3.81891	3.78821	3.78757	3.38169	3.39312	3.3771	3.33312	3.32499	3.76189	3.69079	3.71246	3.75355	3.78426	3.69035	3.74616	3.66204	3.74079	3.74805	3.68574	3.58656	3.59405	3.49042	3.55185
3.92507	3.94619	3.90791	3.95615	3.95334	3.87347	3.88387	3.95263	3.94401	3.93199	3.77109	3.70099	3.75954	3.77197	3.78933	3.6118	3.62786	3.63892	3.61258	3.70895	3.77016	3.83717	3.82406	3.80185	3.80653	3.36449	3.32637	3.3592	3.40315	3.33591	3.72946	3.76854	3.74971	3.68587	3.77007	3.70285	3.72411	3.70816	3.75821	3.75555	3.59118	3.65745	3.59266	3.50747	3.65509
3.89397	3.91837	3.95363	3.82147	3.89077	3.89502	3.87409	3.87691	3.95342	3.90277	3.74148	3.71913	3.76981	3.71393	3.76985	3.63691	3.69168	3.61474	3.62474	3.72981	3.82444	3.78586	3.81684	3.82576	3.80357	3.32912	3.32513	3.36082	3.35465	3.32159	3.81215	3.73486	3.7722	3.71019	3.68066	3.72851	3.71042	3.73534	3.73455	3.7929	3.59438	3.51388	3.532	3.55108	3.65421
3.91591	3.94387	3.91509	3.90372	3.94106	3.90432	3.84687	3.93369	3.92865	3.9302	3.76851	3.70689	3.7691	3.72281	3.74527	3.64092	3.7086	3.61438	3.61736	3.71188	3.80512	3.83143	3.80474	3.81537	3.79886	3.39803	3.33133	3.35195	3.33139	3.3155	3.76316	3.73354	3.80323	3.65314	3.70249	3.77773	3.68691	3.66892	3.70568	3.73162	3.68241	3.62223	3.59385	3.52318	3.5778
3.91728	3.94013	3.9967	3.88441	3.9019	3.92656	3.92082	3.87695	3.88347	3.89706	3.74296	3.64209	3.76857	3.78096	3.75777	3.60834	3.64765	3.6044	3.58581	3.75904	3.83306	3.78577	3.79615	3.80281	3.80706	3.34025	3.33521	3.34175	3.35245	3.31375	3.78046	3.74575	3.74675	3.74343	3.76206	3.77267	3.72082	3.71749	3.74842	3.80827	3.617	3.62076	3.67535	3.45503	3.60187
3.9386	3.9426	3.9143	3.91136	3.89962	3.90828	3.90822	3.91215	3.92541	3.91938	3.75612	3.69857	3.73882	3.78092	3.80174	3.63392	3.66917	3.6403	3.66591	3.71528	3.81837	3.84698	3.77064	3.82816	3.77961	3.35423	3.35154	3.3392	3.38806	3.4074	3.76751	3.70571	3.83203	3.75799	3.7885	3.68351	3.76844	3.68262	3.75689	3.73785	3.61362	3.58346	3.61215	3.50594	3.58091
3.88962	3.9036	3.88172	3.91374	3.91407	3.91704	3.94221	3.88451	3.91309	3.91856	3.77611	3.69039	3.76115	3.76237	3.75522	3.66083	3.63804	3.63896	3.67697	3.67942	3.78678	3.82083	3.80506	3.77765	3.80102	3.30146	3.29936	3.36394	3.29862	3.36493	3.7184	3.70377	3.72844	3.7874	3.76109	3.74668	3.78226	3.74882	3.78264	3.79654	3.59706	3.68103	3.66254	3.47179	3.61761
3.95231	3.89763	3.9671	3.8485	3.93725	3.9004	3.88857	3.9363	3.9035	3.95607	3.78516	3.6928	3.74612	3.72006	3.7846	3.63735	3.65343	3.5852	3.64685	3.75334	3.80523	3.80479	3.82759	3.84541	3.80641	3.34259	3.33114	3.3294	3.34748	3.33052	3.69269	3.80841	3.73569	3.72058	3.7601	3.70765	3.69132	3.71851	3.74402	3.73929	3.64079	3.51414	3.57868	3.57275	3.65579
3.92752	3.88845	3.9567	3.93427	3.92624	3.9243	3.95223	3.88768	3.94414	3.8651	3.73284	3.7025	3.70112	3.7667	3.80984	3.63062	3.66446	3.59937	3.5886	3.71593	3.77198	3.80882	3.82523	3.8628	3.82113	3.35382	3.31307	3.36315	3.31512	3.36256	3.79649	3.89168	3.76814	3.73685	3.75921	3.70049	3.71207	3.72194	3.78918	3.71654	3.53545	3.55312	3.68161	3.53231	3.70386
3.91388	3.87504	3.97604	3.90945	3.91584	3.89826	3.89959	3.96212	3.90275	3.89779	3.79459	3.68612	3.81759	3.75916	3.77564	3.68842	3.58966	3.60787	3.66281	3.75428	3.78099	3.81045	3.77289	3.7665	3.80002	3.37644	3.33947	3.36633	3.35978	3.34251	3.74594	3.82888	3.78591	3.80607	3.71667	3.77985	3.7422	3.73339	3.80856	3.81816	3.64051	3.68887	3.60904	3.53411	3.65457
3.97396	3.9105	3.92721	3.90409	3.92827	3.97396	3.89969	3.85696	3.93347	3.9456	3.79742	3.69087	3.77246	3.76011	3.78642	3.6504	3.67925	3.62329	3.63155	3.7233	3.7427	3.81493	3.80597	3.81452	3.81486	3.3757	3.33567	3.35313	3.32222	3.32436	3.75705	3.73805	3.79639	3.70636	3.7697	3.72751	3.74283	3.71019	3.74404	3.76747	3.66064	3.58915	3.60742	3.56102	3.7053
3.89921	3.94655	3.97698	3.90973	3.96199	3.96641	3.88728	3.93064	3.9253	3.88008	3.73423	3.68992	3.74747	3.76545	3.73707	3.65351	3.61705	3.59687	3.66902	3.69675	3.78886	3.82462	3.79212	3.79645	3.82334	3.35355	3.36457	3.33785	3.31603	3.356	3.71313	3.74642	3.84243	3.75985	3.78363	3.74398	3.68436	3.76047	3.74745	3.76879	3.64092	3.57684	3.66561	3.54632	3.5889
3.93734	3.92096	3.95726	3.92265	3.95948	3.91355	3.87896	3.87957	3.99759	3.94618	3.74452	3.68858	3.79028	3.77782	3.7847	3.65398	3.66925	3.63428	3.66319	3.72332	3.76544	3.81337	3.81157	3.80372	3.78097	3.33187	3.33566	3.4132	3.32122	3.32395	3.6929	3.75678	3.78793	3.77132	3.71781	3.80082	3.68028	3.70746	3.71327	3.74422	3.67631	3.646	3.5856	3.67899	3.63253
3.94231	3.91879	3.97094	3.89127	3.90209	3.84298	3.93976	3.91722	3.92141	3.92465	3.77731	3.68652	3.73559	3.73265	3.79008	3.6727	3.68599	3.57195	3.61589	3.72985	3.8223	3.7662	3.81613	3.83215	3.78983	3.36824	3.30888	3.35702	3.36894	3.36985	3.7106	3.796	3.77403	3.70124	3.76717	3.68686	3.73889	3.65007	3.77217	3.79199	3.61748	3.69693	3.68384	3.5279	3.58322
3.93712	3.95219	3.98237	3.86922	3.90111	3.91446	3.9015	3.86646	3.8935	3.89216	3.77183	3.72823	3.73595	3.77299	3.73862	3.62472	3.6768	3.57555	3.60803	3.76459	3.82392	3.81646	3.83041	3.8326	3.8387	3.35725	3.37345	3.34708	3.33409	3.35656	3.75032	3.72492	3.84649	3.75975	3.7395	3.80457	3.76834	3.80385	3.81051	3.71225	3.70917	3.55951	3.62965	3.49977	3.59521
3.88941	3.96722	3.90768	3.92547	3.86717	3.93105	3.87618	3.91209	3.91986	3.88447	3.75957	3.6385	3.73293	3.78715	3.74335	3.636	3.64988	3.6015	3.66293	3.6724	3.78095	3.80269	3.81227	3.84043	3.78794	3.35032	3.32261	3.41043	3.34783	3.3333	3.79751	3.65355	3.75077	3.689	3.77308	3.74278	3.75089	3.72641	3.75538	3.76066	3.62326	3.64147	3.56291	3.58188	3.66912
3.90724	3.90539	3.96644	3.92167	3.96451	3.93403	3.84807	3.90849	3.90275	3.85554	3.80147	3.69442	3.76968	3.77648	3.75438	3.65767	3.63639	3.6451	3.65922	3.75766	3.83044	3.85273	3.78249	3.7915	3.83892	3.36526	3.33458	3.38131	3.32065	3.29306	3.82651	3.79317	3.78691	3.83038	3.84849	3.71474	3.75089	3.72146	3.78382	3.76368	3.67588	3.63151	3.69959	3.55111	3.63347
3.92169	3.97029	3.90936	3.94248	3.95459	3.9071	3.87678	3.92122	3.89603	3.87935	3.79237	3.70164	3.72576	3.77127	3.7472	3.69624	3.64882	3.57267	3.62234	3.67291	3.83309	3.83563	3.7863	3.79359	3.80707	3.38548	3.3543	3.35036	3.35119	3.3651	3.75786	3.70206	3.75012	3.77719	3.82366	3.67964	3.80166	3.67046	3.78518	3.78073	3.64229	3.61555	3.61243	3.54736	3.62129
3.90026	3.91481	3.92295	3.86649	3.9141	3.90564	3.91229	3.91922	3.91792	3.90231	3.7629	3.70818	3.73971	3.76991	3.7846	3.68323	3.68775	3.6245	3.69568	3.75268	3.78877	3.80677	3.82752	3.76528	3.83484	3.34106	3.38425	3.35125	3.36146	3.36582	3.69515	3.72989	3.76656	3.7878	3.78757	3.76857	3.72518	3.73803	3.7892	3.80604	3.62743	3.58252	3.61073	3.50512	3.62938
3.92841	3.92821	3.9296	3.94117	3.94259	3.84935	3.92115	3.91747	3.97336	3.90972	3.80659	3.63042	3.7776	3.8	3.8019	3.60909	3.67486	3.61847	3.62702	3.76021	3.84792	3.77513	3.84023	3.83697	3.82015	3.38858	3.38548	3.39477	3.34313	3.34564	3.74994	3.8263	3.71332	3.72272	3.67193	3.74849	3.7875	3.6878	3.81934	3.77712	3.59219	3.62128	3.58644	3.54125	3.68981
3.90385	3.87396	3.96608	3.92264	3.94222	3.92854	3.94629	3.8881	3.89155	3.94682	3.76905	3.68654	3.80224	3.81188	3.76525	3.70524	3.65962	3.64321	3.62261	3.74016	3.81435	3.79067	3.8386	3.78753	3.83523	3.35225	3.38739	3.35363	3.36438	3.35372	3.73995	3.78122	3.82024	3.8081	3.75622	3.72817	3.70869	3.68052	3.79434	3.78614	3.57741	3.67052	3.65006	3.4975	3.66989
3.86702	3.95352	3.94778	3.87131	3.91294	3.94644	3.90196	3.97408	3.89352	3.91361	3.83483	3.67163	3.75693	3.77316	3.76996	3.68241	3.673	3.62632	3.66497	3.67303	3.82258	3.80425	3.82001	3.81091	3.83582	3.4123	3.37624	3.35616	3.31587	3.34694	3.75622	3.82999	3.80251	3.72662	3.74405	3.74777	3.73837	3.69727	3.76947	3.80975	3.62311	3.69322	3.63616	3.51388	3.64034
3.96884	3.85772	3.90821	3.87902	3.90368	3.91352	3.8853	3.92909	3.89585	3.88526	3.80258	3.67439	3.73982	3.75577	3.75161	3.66705	3.64396	3.68058	3.6394	3.69746	3.81768	3.79297	3.83207	3.82846	3.83308	3.35676	3.35009	3.37463	3.31777	3.36693	3.77573	3.77545	3.82621	3.73944	3.75822	3.73226	3.75326	3.74954	3.74148	3.75901	3.70089	3.56314	3.57933	3.53585	3.54275
3.90035	3.902	3.96425	3.91482	3.87148	3.9026	3.92322	3.89434	3.91407	3.94475	3.80012	3.66069	3.75263	3.7357	3.75869	3.64328	3.72122	3.63919	3.64491	3.71679	3.83168	3.82537	3.85073	3.78054	3.79426	3.34152	3.39287	3.37888	3.3732	3.3551	3.83971	3.7554	3.75348	3.74895	3.78458	3.70852	3.76023	3.72293	3.76015	3.72507	3.63297	3.53892	3.6544	3.56228	3.67827
3.90199	3.90878	3.96886	3.92692	3.96544	3.88345	3.93996	3.93128	3.89548	3.90164	3.78428	3.67051	3.79331	3.78316	3.7387	3.66332	3.68544	3.63468	3.65902	3.68984	3.80917	3.77339	3.79053	3.82071	3.8056	3.36349	3.34825	3.35794	3.38463	3.3434	3.71828	3.78005	3.72067	3.71789	3.75933	3.65948	3.73938	3.79629	3.71653	3.7345	3.58828	3.5495	3.65605	3.53452	3.56112
3.90134	3.92171	3.98806	3.91879	3.9247	3.9413	3.96438	3.93573	3.92144	3.9067	3.79258	3.70156	3.76075	3.78809	3.76773	3.64144	3.66262	3.63112	3.69354	3.68832	3.81047	3.83861	3.80032	3.82302	3.83322	3.35794	3.3759	3.32793	3.37782	3.30607	3.72081	3.75098	3.79372	3.78382	3.7226	3.75344	3.71664	3.78977	3.68941	3.79222	3.63954	3.71584	3.67504	3.5311	3.62825
3.95606	3.9368	3.95096	3.87338	3.87472	3.89535	3.94629	3.88655	3.9328	3.91347	3.83472	3.65867	3.77236	3.76233	3.79791	3.6458	3.6072	3.60118	3.62369	3.69515	3.77104	3.82579	3.82843	3.79096	3.8039	3.32534	3.32526	3.33064	3.37462	3.32879	3.80165	3.7483	3.81402	3.75045	3.74685	3.73732	3.73272	3.75149	3.72747	3.80626	3.65705	3.52053	3.58487	3.53771	3.59066
3.96976	3.91431	3.91351	3.91775	3.97481	3.87695	3.88261	3.92071	3.89049	3.88324	3.81373	3.71751	3.77982	3.84348	3.78523	3.66295	3.63029	3.619	3.59511	3.72087	3.79381	3.81295	3.83246	3.84504	3.86671	3.37263	3.37051	3.37561	3.32264	3.37171	3.82323	3.76242	3.76132	3.67058	3.77766	3.73197	3.75387	3.74674	3.79809	3.75964	3.69194	3.54702	3.59032	3.56165	3.59988
3.90504	3.91464	3.9159	3.91482	3.9514	3.92475	3.90458	3.88542	3.89536	3.92285	3.77307	3.70816	3.75993	3.73685	3.74738	3.67486	3.70069	3.62881	3.70704	3.77582	3.82924	3.74927	3.79272	3.82256	3.81624	3.3569	3.3888	3.29353	3.32216	3.34211	3.77879	3.81466	3.78508	3.72265	3.80361	3.72389	3.78599	3.75564	3.77023	3.75015	3.67228	3.58178	3.53565	3.60913	3.61903
3.96104	3.91919	3.98658	3.96282	3.93854	3.89355	3.94767	3.8918	3.92634	3.93292	3.78293	3.68157	3.74204	3.77826	3.79285	3.68637	3.68716	3.66204	3.61613	3.66856	3.81268	3.81194	3.81682	3.81228	3.82723	3.35947	3.3463	3.36495	3.34525	3.33713	3.8036	3.77329	3.84915	3.69482	3.78284	3.73109	3.71971	3.79237	3.8038	3.77177	3.68057	3.5762	3.64934	3.58913	3.63909
3.91132	3.92808	3.95488	3.90616	3.91404	3.88153	3.90744	3.87748	3.93054	3.93456	3.79315	3.6764	3.78111	3.78038	3.78362	3.63274	3.66077	3.67043	3.61713	3.75549	3.8179	3.8174	3.84076	3.7982	3.83685	3.39983	3.35891	3.34886	3.3482	3.39181	3.76499	3.79271	3.80895	3.79716	3.81997	3.78082	3.72342	3.75627	3.84041	3.81875	3.59384	3.56841	3.64758	3.54513	3.62786
3.91836	3.92602	3.96733	3.90978	3.92224	3.88462	3.88911	3.91002	3.85559	3.88464	3.81244	3.70316	3.79065	3.77605	3.79208	3.67276	3.63386	3.65548	3.70327	3.7072	3.80815	3.81724	3.80304	3.80602	3.83034	3.37647	3.33043	3.34447	3.34222	3.37645	3.76958	3.81651	3.84315	3.75673	3.77413	3.73143	3.73197	3.78679	3.82099	3.7788	3.61619	3.58722	3.59422	3.65363	3.65303
3.99657	3.88314	3.94205	3.92351	3.95905	3.96648	3.97466	3.90786	3.88017	3.87164	3.81366	3.66723	3.77958	3.79058	3.7773	3.65941	3.6517	3.65607	3.64991	3.71006	3.79334	3.82906	3.76937	3.79787	3.80288	3.34074	3.34504	3.351	3.3371	3.3857	3.71285	3.80694	3.78102	3.8005	3.69855	3.67783	3.75996	3.75726	3.74514	3.83048	3.52296	3.60712	3.67195	3.58687	3.63284
3.89317	3.93118	3.95242	3.88263	3.90114	3.913	3.88142	3.87983	3.88784	3.91993	3.79575	3.65965	3.76048	3.80838	3.75273	3.65304	3.66208	3.61961	3.66826	3.74726	3.81671	3.82462	3.80756	3.81273	3.813	3.34638	3.35117	3.33181	3.32607	3.34533	3.79361	3.81788	3.78751	3.69841	3.83319	3.71323	3.70556	3.71584	3.82543	3.84124	3.67195	3.56961	3.58465	3.55763	3.672
3.92477	3.94158	3.93001	3.91673	3.92739	3.89111	3.89643	3.93666	3.94062	3.84533	3.76215	3.6864	3.778	3.78733	3.77608	3.69768	3.65563	3.65378	3.72489	3.7576	3.81845	3.817	3.81072	3.80131	3.83971	3.30879	3.35145	3.35143	3.32319	3.35161	3.71609	3.75409	3.81068	3.70242	3.8246	3.78151	3.69039	3.75592	3.76971	3.73011	3.57748	3.63088	3.67107	3.63817	3.64396
3.88598	3.92867	4.00531	3.91039	3.89978	3.88803	3.91516	3.89663	3.89202	3.86269	3.78881	3.70625	3.77765	3.76561	3.77194	3.65035	3.68888	3.64104	3.67581	3.7085	3.78415	3.85697	3.82896	3.80632	3.81858	3.34296	3.35967	3.36791	3.32435	3.36892	3.86334	3.80194	3.69233	3.7874	3.77495	3.74475	3.76059	3.75399	3.78448	3.77255	3.60247	3.61499	3.66227	3.64152	3.63635
3.95708	3.93702	3.97462	3.96505	3.979	3.91421	3.91835	3.92941	3.97766	3.86902	3.78594	3.71099	3.78242	3.7515	3.75071	3.66007	3.68355	3.64049	3.68604	3.83604	3.8133	3.78982	3.80718	3.76885	3.80129	3.35968	3.36592	3.34904	3.34324	3.36065	3.76957	3.83535	3.78222	3.78658	3.78439	3.72958	3.74514	3.70483	3.78493	3.82518	3.60833	3.6363	3.65157	3.57933	3.58125
3.92122	3.87722	3.95699	3.91784	3.91377	3.92171	3.91175	3.89162	3.96375	3.90744	3.75802	3.71879	3.74159	3.73865	3.7904	3.65199	3.70216	3.62505	3.72414	3.75036	3.78078	3.79475	3.80732	3.79711	3.78839	3.35553	3.39429	3.34013	3.34534	3.34987	3.75588	3.72003	3.80701	3.76232	3.76599	3.76786	3.74297	3.72333	3.80846	3.75402	3.68368	3.69057	3.62541	3.58879	3.59689
3.92164	3.93393	3.92969	3.9455	3.92949	3.86767	3.95149	3.91254	3.93807	3.96115	3.79179	3.7124	3.78301	3.72212	3.78208	3.68701	3.67768	3.61782	3.61588	3.68961	3.78537	3.80815	3.84905	3.82152	3.8078	3.36406	3.39884	3.35162	3.35821	3.32363	3.77837	3.76891	3.75714	3.79014	3.8226	3.74788	3.77476	3.78036	3.79443	3.79437	3.60395	3.66635	3.6573	3.56867	3.64157
3.90472	3.97789	3.8965	3.86572	3.94035	3.9095	3.90147	3.96248	3.93903	3.92113	3.78968	3.70678	3.77059	3.75071	3.78289	3.63112	3.67771	3.6604	3.67577	3.69906	3.83765	3.8284	3.80698	3.81893	3.84455	3.34832	3.32941	3.31702	3.33439	3.36133	3.80291	3.77686	3.7745	3.76063	3.77714	3.72285	3.78051	3.75866	3.76935	3.81761	3.63959	3.57766	3.69417	3.54516	3.71971
3.95673	3.94502	3.94649	3.93581	3.94554	3.89356	3.92403	3.96007	3.92456	3.94351	3.77779	3.69338	3.78775	3.73368	3.79515	3.72155	3.63762	3.63823	3.68054	3.71487	3.8301	3.8434	3.85052	3.78189	3.80161	3.36233	3.32956	3.33866	3.32085	3.34841	3.7708	3.78802	3.80852	3.72551	3.74708	3.65942	3.71831	3.69032	3.77939	3.77188	3.61107	3.69891	3.65714	3.52853	3.66146
3.98468	3.93373	3.91083	3.8947	3.95851	3.92655	3.92577	3.93322	3.88298	3.90582	3.80075	3.66499	3.76843	3.76903	3.84238	3.65873	3.6939	3.62775	3.69363	3.76387	3.82559	3.82914	3.79929	3.81712	3.84242	3.3742	3.32341	3.36361	3.39433	3.38988	3.85908	3.78352	3.75254	3.81901	3.81668	3.69921	3.74522	3.69131	3.81261	3.79275	3.71476	3.62402	3.69796	3.61689	3.6346
3.88884	3.91701	3.96424	3.90643	3.93475	3.94848	3.89657	3.89438	3.93102	3.91581	3.80069	3.70961	3.76423	3.78406	3.79124	3.66814	3.724	3.64585	3.59638	3.74628	3.87353	3.80492	3.80601	3.8014	3.82474	3.30709	3.40659	3.36237	3.34587	3.32664	3.78285	3.79154	3.75324	3.81348	3.80818	3.74549	3.79949	3.75932	3.79341	3.71091	3.65484	3.6694	3.55979	3.59614	3.69037
3.91773	3.9443	3.90942	3.93046	3.96526	3.91248	3.88013	3.87471	3.93691	3.9195	3.78855	3.68198	3.77527	3.79473	3.76739	3.63239	3.71228	3.67939	3.66897	3.71146	3.80205	3.79735	3.84544	3.8059	3.82982	3.36462	3.35322	3.29567	3.36186	3.3505	3.72717	3.78131	3.76156	3.75809	3.78462	3.71875	3.74641	3.65941	3.7879	3.81648	3.64127	3.55596	3.64748	3.64735	3.62133
3.9295	3.95045	3.98742	3.91469	3.91625	3.9529	3.92008	3.93067	3.91102	3.92631	3.81124	3.68783	3.73523	3.78107	3.74096	3.73563	3.63318	3.65818	3.65074	3.78545	3.82758	3.80397	3.81509	3.81021	3.84529	3.38356	3.39133	3.39738	3.33676	3.37931	3.78481	3.84157	3.75801	3.75424	3.82387	3.76532	3.79136	3.80823	3.77378	3.83578	3.74001	3.6532	3.63641	3.6019	3.63462
3.95109	3.93046	3.9329	3.95877	3.95172	3.89093	3.8689	3.92384	3.93774	3.93555	3.79745	3.67211	3.75437	3.79123	3.79098	3.69241	3.6413	3.66799	3.72928	3.74861	3.829	3.8296	3.84362	3.84116	3.83739	3.32464	3.35186	3.34155	3.32066	3.33065	3.75854	3.75548	3.77242	3.80401	3.80411	3.72005	3.80632	3.72933	3.79093	3.74081	3.68833	3.55651	3.73121	3.60332	3.68048
3.97105	3.95185	3.96496	3.93083	3.94372	3.90034	3.88638	3.9001	3.93164	3.89962	3.80279	3.6697	3.78233	3.77459	3.7736	3.68226	3.73788	3.68185	3.6578	3.75576	3.79176	3.7925	3.79095	3.79535	3.7982	3.39167	3.35957	3.3634	3.35709	3.36322	3.84301	3.76146	3.79115	3.71883	3.76974	3.81246	3.7026	3.69136	3.83868	3.77603	3.62989	3.73444	3.62553	3.60358	3.64905
3.95329	3.93451	3.95422	3.92997	3.88462	3.86245	3.86718	3.8868	3.97981	3.92036	3.76061	3.66152	3.7966	3.81056	3.77367	3.69621	3.72662	3.6547	3.66742	3.71644	3.83602	3.79166	3.79467	3.79976	3.82472	3.38794	3.35105	3.38731	3.36469	3.29943	3.78129	3.75959	3.74346	3.76728	3.73615	3.7138	3.61714	3.70908	3.73766	3.78674	3.64746	3.63434	3.57883	3.58203	3.59209
3.94741	3.933	3.95476	3.88671	3.95898	3.89931	3.89039	3.95124	3.91981	3.92477	3.81227	3.72071	3.74691	3.7891	3.75487	3.70899	3.62204	3.63679	3.68717	3.72284	3.81569	3.82431	3.78535	3.82302	3.82488	3.32149	3.34371	3.35894	3.28859	3.39535	3.78862	3.71542	3.83875	3.83611	3.79502	3.75692	3.76988	3.74059	3.8404	3.765	3.62568	3.63776	3.67187	3.56502	3.66812
3.94901	3.95697	3.96802	3.90682	3.9226	3.91357	3.9529	3.95394	3.90017	3.91483	3.80507	3.69266	3.76548	3.7805	3.77687	3.64413	3.64159	3.61794	3.66289	3.79602	3.84533	3.79981	3.82928	3.81133	3.82651	3.37314	3.33229	3.38816	3.35219	3.28873	3.83197	3.77626	3.83586	3.79785	3.78429	3.68786	3.79197	3.73366	3.86363	3.78767	3.69319	3.60466	3.56179	3.57656	3.65571
3.9281	3.96547	3.95629	3.95223	3.9513	3.95324	3.93578	3.89856	3.93241	3.92413	3.79417	3.72187	3.79995	3.77319	3.76221	3.64788	3.639	3.65365	3.65897	3.7709	3.79085	3.82282	3.79888	3.81821	3.78267	3.39124	3.33333	3.3274	3.34439	3.38277	3.7455	3.80153	3.84001	3.74063	3.73517	3.8123	3.79807	3.76327	3.77603	3.76034	3.6486	3.66166	3.62431	3.61365	3.63574
3.92296	3.95485	3.93498	3.9712	3.94065	3.88931	3.92221	3.92112	3.93455	3.98888	3.83142	3.67286	3.7663	3.69668	3.77301	3.67284	3.67478	3.66791	3.63936	3.7578	3.85007	3.83613	3.8373	3.82722	3.81083	3.39048	3.45021	3.32165	3.35131	3.3303	3.80014	3.77485	3.75012	3.73948	3.73324	3.71462	3.79263	3.77733	3.75098	3.799	3.57999	3.5415	3.62716	3.65286	3.64818
3.90115	3.96314	3.94772	3.91268	3.91031	3.93436	3.91156	3.88582	3.94701	3.9041	3.77759	3.73351	3.75155	3.78048	3.77632	3.65531	3.71368	3.64596	3.67955	3.70699	3.82556	3.81987	3.81171	3.83068	3.79719	3.34254	3.33613	3.32917	3.40114	3.37255	3.71718	3.83532	3.86465	3.80774	3.81851	3.73244	3.7108	3.73482	3.77966	3.82614	3.57955	3.64999	3.64404	3.63652	3.64015
3.90979	3.91449	3.92882	3.89737	3.96362	3.88698	3.95557	3.90643	3.97535	3.9177	3.77942	3.70465	3.77772	3.77124	3.79817	3.69609	3.66439	3.66461	3.71543	3.74623	3.79556	3.81947	3.83325	3.81661	3.82112	3.35308	3.35157	3.34473	3.37466	3.39498	3.7909	3.75576	3.80319	3.75665	3.81725	3.74434	3.77485	3.71687	3.80114	3.77472	3.58855	3.68359	3.70413	3.56848	3.642
3.91002	3.96819	3.9339	3.93214	3.94074	3.90522	3.8807	3.93718	3.92406	3.91111	3.80284	3.70233	3.77122	3.79331	3.782	3.69758	3.72159	3.68229	3.6795	3.73443	3.81362	3.84618	3.78146	3.81925	3.80427	3.37754	3.35771	3.36856	3.36044	3.34211	3.78073	3.85624	3.79357	3.73547	3.80918	3.71681	3.69677	3.70804	3.80546	3.80839	3.61586	3.73601	3.63199	3.69441	3.60805
3.94971	3.9072	3.9235	3.93997	3.93845	3.83729	3.95371	3.93648	3.8982	3.92529	3.82676	3.72573	3.78791	3.77448	3.75976	3.65615	3.68332	3.62684	3.6967	3.7366	3.79536	3.82083	3.84783	3.82014	3.83032	3.36223	3.38171	3.31184	3.34349	3.34398	3.74023	3.87868	3.76585	3.8234	3.77595	3.78027	3.77472	3.73601	3.82254	3.74825	3.6021	3.70213	3.6975	3.57534	3.71912
3.94021	3.97104	3.95342	3.90968	3.90577	3.90322	3.88133	3.90181	3.91229	3.86092	3.7836	3.72755	3.72891	3.74373	3.78573	3.70004	3.73722	3.64945	3.662	3.79998	3.82785	3.81931	3.75914	3.82105	3.80053	3.34305	3.31966	3.37132	3.30944	3.35696	3.80108	3.75101	3.78499	3.74683	3.80589	3.76789	3.78542	3.73201	3.76844	3.84157	3.59465	3.68406	3.65312	3.61955	3.63577
3.92802	3.89583	3.95182	3.90898	3.89896	3.89831	3.92172	3.90012	3.93605	3.92679	3.77126	3.70726	3.75127	3.75904	3.82367	3.68551	3.6708	3.6224	3.67262	3.80446	3.80214	3.84941	3.79745	3.80703	3.8298	3.32494	3.34797	3.37546	3.35188	3.32749	3.82056	3.81384	3.73018	3.73341	3.828	3.72272	3.77496	3.75643	3.89052	3.77701	3.68705	3.65814	3.65609	3.62423	3.66869
3.92377	3.93264	3.97361	3.93252	3.93535	3.93106	3.97171	3.91019	3.9488	3.94326	3.83085	3.68784	3.80366	3.78854	3.78715	3.74379	3.72832	3.67611	3.65064	3.67925	3.83147	3.81955	3.81386	3.8273	3.78695	3.3092	3.36349	3.34292	3.31568	3.33987	3.7704	3.91041	3.91587	3.78265	3.80526	3.81822	3.79903	3.74927	3.81187	3.77935	3.70238	3.61178	3.69299	3.62004	3.72803
3.94004	3.94623	3.94089	3.91512	3.95418	3.91706	3.95085	3.90304	3.93719	3.94082	3.76957	3.71119	3.74807	3.79017	3.73945	3.66685	3.68034	3.66067	3.68902	3.74761	3.84007	3.77402	3.80138	3.8364	3.85352	3.40589	3.34954	3.3288	3.36511	3.38002	3.7944	3.82745	3.78884	3.7845	3.79038	3.68312	3.7328	3.73895	3.84646	3.85307	3.73575	3.64897	3.76018	3.58973	3.61043
3.977	3.90619	3.97065	3.96237	3.9223	3.91886	3.89152	3.88495	3.92442	3.92563	3.74794	3.68103	3.78077	3.83031	3.81419	3.7375	3.6504	3.68159	3.70214	3.72903	3.85299	3.81733	3.821	3.8362	3.82859	3.38887	3.36439	3.402	3.33248	3.3112	3.82945	3.85713	3.80698	3.78872	3.77368	3.77333	3.75124	3.76896	3.83182	3.81994	3.62648	3.60354	3.65521	3.64892	3.70752
3.91366	3.96458	3.94637	3.95443	4.01056	3.90807	3.90152	3.96938	3.93756	3.90918	3.82557	3.69677	3.75947	3.75426	3.79761	3.69559	3.70293	3.64683	3.64472	3.75806	3.79727	3.83514	3.80453	3.79836	3.84291	3.33713	3.36003	3.32881	3.40844	3.34306	3.74183	3.78131	3.79907	3.79336	3.75364	3.82665	3.6567	3.73736	3.85043	3.78369	3.63	3.66251	3.67014	3.70858	3.75351
3.91795	3.93995	3.9213	3.90766	3.91251	3.97264	3.89331	3.94235	3.92733	3.93336	3.80505	3.69548	3.79097	3.83495	3.79695	3.67165	3.67646	3.69456	3.68813	3.7404	3.82257	3.82678	3.82643	3.82717	3.82326	3.37146	3.39807	3.37535	3.35534	3.34281	3.74013	3.88896	3.7845	3.77232	3.71662	3.79701	3.8013	3.75559	3.85311	3.78914	3.70913	3.6593	3.64121	3.56899	3.61126
3.92675	3.95015	3.94974	3.84745	3.92701	3.93843	3.89564	3.88813	3.89305	3.93017	3.78269	3.71251	3.78155	3.73542	3.7817	3.73797	3.64846	3.64974	3.71439	3.71465	3.82095	3.80647	3.82929	3.8321	3.7914	3.35591	3.35674	3.35791	3.35377	3.30134	3.83734	3.81484	3.84737	3.79294	3.72984	3.67142	3.77089	3.76596	3.79709	3.84207	3.69427	3.61109	3.64562	3.68876	3.6428
3.96298	3.96616	3.99074	3.93059	3.96885	3.91492	3.95709	3.92471	3.94214	3.94189	3.78365	3.72402	3.78973	3.78971	3.79244	3.70494	3.72708	3.65375	3.71247	3.80029	3.77779	3.8434	3.82481	3.83831	3.81905	3.37797	3.33364	3.3666	3.37496	3.35433	3.77064	3.82626	3.7678	3.76478	3.81156	3.76559	3.7785	3.75671	3.75852	3.88012	3.69287	3.6535	3.6793	3.5938	3.6987
3.9397	3.92786	3.95375	3.88443	3.96115	3.90537	3.97377	3.90341	3.91936	3.93764	3.77418	3.74723	3.80419	3.81818	3.73958	3.71612	3.7176	3.67016	3.69341	3.77521	3.81675	3.87021	3.84297	3.84592	3.81197	3.42443	3.3493	3.38429	3.3575	3.31623	3.79969	3.70722	3.81592	3.82258	3.72566	3.74313	3.73355	3.77405	3.85977	3.79977	3.63725	3.59473	3.59313	3.66351	3.67417
3.97297	3.90667	3.90596	3.89905	3.92721	3.94231	3.87661	3.95691	3.91874	3.8886	3.7816	3.72124	3.80681	3.7899	3.75187	3.66565	3.74143	3.68048	3.72455	3.75722	3.84073	3.77732	3.80971	3.86286	3.8076	3.33612	3.35101	3.31632	3.38688	3.31742	3.78633	3.83497	3.85016	3.80794	3.75068	3.82538	3.76786	3.77931	3.79535	3.84522	3.66582	3.6324	3.69065	3.64217	3.72692
3.93241	3.94719	3.9635	3.98249	3.93821	3.93994	3.87957	3.92061	3.96725	3.97358	3.75568	3.70456	3.75991	3.77665	3.77531	3.64549	3.73424	3.62778	3.75419	3.77228	3.80238	3.81753	3.84807	3.82019	3.81596	3.35415	3.367	3.34907	3.37032	3.37347	3.82948	3.83362	3.84539	3.75711	3.86075	3.72731	3.7474	3.79874	3.77486	3.75809	3.65338	3.76179	3.69286	3.66973	3.70713
3.96306	3.94396	3.92804	3.92391	3.90459	3.91646	3.86938	3.94275	3.94341	3.88013	3.7985	3.6783	3.76057	3.77589	3.74748	3.71002	3.71426	3.61488	3.69264	3.74243	3.80095	3.8633	3.81803	3.83734	3.78713	3.36249	3.3628	3.39737	3.37314	3.32858	3.772	3.78974	3.81693	3.86041	3.79116	3.69673	3.78362	3.69791	3.82824	3.71147	3.68845	3.74303	3.66562	3.58525	3.65273
3.8829	3.9302	3.94818	3.89657	3.93115	3.93423	3.96214	4.02668	3.88944	3.93571	3.83036	3.75657	3.77662	3.8102	3.73962	3.76545	3.71025	3.62377	3.6463	3.74215	3.83207	3.80953	3.81632	3.818	3.80301	3.3835	3.32858	3.35315	3.35669	3.35795	3.74452	3.80334	3.80724	3.76332	3.83284	3.74806	3.75896	3.79278	3.81381	3.78974	3.68319	3.63708	3.59751	3.59917	3.6899
3.88861	3.94041	3.92518	3.93169	3.92174	3.93617	3.9409	3.93655	3.95915	3.89473	3.80187	3.7059	3.79719	3.81058	3.78116	3.7043	3.72453	3.62743	3.72453	3.70693	3.83438	3.81131	3.80665	3.83544	3.85559	3.38928	3.30467	3.41761	3.35587	3.30983	3.85043	3.86899	3.76406	3.73676	3.72757	3.71911	3.7653	3.78558	3.79905	3.72426	3.71938	3.62205	3.65352	3.64735	3.73465
3.91762	3.93624	3.91196	3.96922	3.95057	3.93236	3.94243	3.98228	3.93047	3.90586	3.83591	3.67882	3.8343	3.74812	3.76366	3.7542	3.70023	3.66463	3.66329	3.78022	3.82217	3.79536	3.82207	3.8379	3.81844	3.33753	3.32058	3.36689	3.29954	3.3008	3.78695	3.87466	3.81506	3.84863	3.7399	3.78618	3.76598	3.66556	3.80184	3.79042	3.68015	3.6854	3.62686	3.55798	3.69078
3.95097	3.9106	3.9328	3.94836	3.95273	3.89193	3.90457	3.90731	3.8933	3.98772	3.81756	3.71519	3.75059	3.7501	3.75488	3.68783	3.75158	3.64852	3.6909	3.73209	3.81373	3.83325	3.79865	3.85094	3.83755	3.34612	3.35491	3.36624	3.35655	3.38292	3.76125	3.78992	3.77741	3.78561	3.78979	3.75286	3.75625	3.78832	3.80893	3.78741	3.7113	3.57645	3.71708	3.60519	3.62232
3.91382	3.91183	3.95448	3.92332	3.99319	3.9518	3.90129	3.9586	3.93459	3.91151	3.79502	3.72305	3.71737	3.74731	3.78647	3.69695	3.70603	3.68168	3.67613	3.76152	3.78489	3.80161	3.81206	3.82018	3.82404	3.37526	3.3863	3.36595	3.37272	3.34132	3.78919	3.77718	3.77488	3.76339	3.84791	3.72682	3.77564	3.74276	3.77452	3.80638	3.65262	3.63224	3.61332	3.65594	3.6878
3.95141	3.90528	3.96369	3.95121	3.94189	3.94231	3.9543	3.88048	3.96766	3.91155	3.7725	3.67316	3.80093	3.81693	3.78268	3.70328	3.72539	3.65994	3.68449	3.7737	3.85368	3.81789	3.82632	3.83881	3.82767	3.37645	3.3937	3.34945	3.33962	3.35955	3.79199	3.8222	3.79988	3.78866	3.82119	3.84574	3.77828	3.71827	3.77898	3.82196	3.65362	3.62576	3.68962	3.65073	3.75368
3.90955	3.94092	4.00431	3.9444	3.95824	3.96657	3.93476	3.92687	3.93012	3.91106	3.78741	3.68765	3.74442	3.78051	3.82143	3.67948	3.70918	3.67482	3.73282	3.76901	3.78684	3.8196	3.7905	3.79951	3.81544	3.33966	3.3749	3.36962	3.32848	3.35725	3.75676	3.81688	3.85847	3.80756	3.808	3.78574	3.80344	3.69228	3.81057	3.75942	3.65782	3.69406	3.66786	3.58233	3.69963
3.941	3.95665	3.97332	3.95655	3.9397	3.9447	3.94888	3.93378	3.93089	3.84755	3.81572	3.71394	3.82311	3.78674	3.78986	3.66153	3.78304	3.65462	3.68382	3.77539	3.8436	3.82869	3.84366	3.81187	3.85185	3.30388	3.34401	3.36521	3.38326	3.32686	3.7083	3.82964	3.86421	3.83197	3.79695	3.76486	3.77218	3.7852	3.77778	3.82072	3.7781	3.66005	3.70557	3.64442	3.73122
3.96746	3.9272	3.94306	3.8976	3.96974	3.89255	3.95888	3.97346	3.96849	3.97105	3.7605	3.72416	3.72666	3.8144	3.76823	3.69583	3.73046	3.71866	3.68966	3.77519	3.79344	3.84574	3.81207	3.8561	3.81695	3.39599	3.32372	3.37217	3.32641	3.42502	3.76052	3.76277	3.81298	3.81598	3.89097	3.74754	3.71741	3.6961	3.86377	3.83855	3.64869	3.68341	3.65735	3.73129	3.58013
3.98867	3.94088	3.95362	3.97308	3.93732	3.92051	3.94421	3.91099	3.88401	3.94413	3.82284	3.71416	3.80797	3.78411	3.75603	3.74301	3.68551	3.60596	3.71597	3.81893	3.80749	3.81356	3.83486	3.80464	3.85387	3.37275	3.3395	3.36719	3.35511	3.34865	3.78797	3.77791	3.8294	3.78578	3.77449	3.74162	3.7835	3.78844	3.79697	3.80764	3.77372	3.57475	3.54951	3.5585	3.70199
3.98546	3.95484	3.97336	3.95017	3.94228	3.92046	3.87062	3.94445	3.92142	3.91861	3.7842	3.7351	3.78127	3.74889	3.78486	3.69024	3.69558	3.65813	3.72718	3.7236	3.82072	3.85109	3.8836	3.79657	3.82865	3.34357	3.32146	3.36663	3.37197	3.3573	3.82187	3.82286	3.79017	3.70771	3.88946	3.75357	3.69922	3.73585	3.88998	3.84399	3.63298	3.65767	3.72737	3.63084	3.75596
3.92267	3.9625	3.91376	3.90971	3.91619	3.96418	3.9305	3.95383	3.94885	3.94286	3.80054	3.72086	3.77617	3.7592	3.81708	3.76458	3.70148	3.66029	3.74742	3.74301	3.83268	3.82555	3.7854	3.82169	3.79516	3.37537	3.3431	3.37319	3.35952	3.3425	3.77104	3.83051	3.76806	3.75492	3.81165	3.74047	3.80578	3.80644	3.80097	3.85315	3.72575	3.68585	3.62418	3.60987	3.66528
3.94373	3.9399	3.94268	3.9661	3.97062	3.94173	3.91542	3.95847	3.96111	3.9097	3.85345	3.69257	3.77078	3.8063	3.78433	3.7386	3.68312	3.6829	3.70556	3.80521	3.83435	3.78787	3.88111	3.81744	3.81891	3.35755	3.33573	3.34354	3.32544	3.3828	3.76615	3.78331	3.79541	3.81048	3.76265	3.81685	3.77798	3.83683	3.80645	3.81246	3.68612	3.76059	3.62331	3.64528	3.74592
3.92734	3.93804	3.94931	3.90756	3.98721	3.97861	3.87261	3.97032	3.9767	3.93493	3.82782	3.72764	3.77832	3.80472	3.75734	3.65091	3.72315	3.66792	3.75294	3.77408	3.79576	3.8341	3.81625	3.84886	3.84726	3.33235	3.34995	3.40257	3.35311	3.41808	3.72358	3.78674	3.84905	3.7519	3.78877	3.77806	3.71585	3.82942	3.85549	3.80048	3.65929	3.71054	3.61625	3.65876	3.614
3.92116	3.93783	3.92518	3.96173	3.93208	3.93661	3.94017	3.90503	3.92004	3.88502	3.82862	3.67226	3.76879	3.80187	3.77766	3.72792	3.71819	3.64793	3.74897	3.83437	3.82608	3.82602	3.83588	3.83625	3.81234	3.36885	3.35584	3.33945	3.33551	3.34439	3.84681	3.83034	3.784	3.75547	3.81113	3.779	3.75931	3.76836	3.77161	3.82165	3.73473	3.62296	3.70364	3.6814	3.64873
3.95885	3.95705	3.95106	3.95064	3.94369	3.8979	3.89537	3.94681	3.96906	3.96821	3.83457	3.6633	3.76977	3.76966	3.81379	3.70388	3.76392	3.70042	3.69531	3.74753	3.84926	3.84696	3.82685	3.88833	3.8231	3.37948	3.30824	3.39318	3.34596	3.3502	3.8724	3.77449	3.76059	3.7353	3.81815	3.76822	3.80592	3.7786	3.86682	3.78679	3.7013	3.67157	3.67825	3.65124	3.71089
3.98012	3.93571	3.93604	3.91895	3.97768	3.89144	3.94679	3.97457	3.97304	3.94341	3.82886	3.72359	3.78728	3.79938	3.79646	3.7266	3.75326	3.74634	3.75101	3.7298	3.83814	3.81667	3.83128	3.82553	3.8583	3.35876	3.29913	3.33572	3.33406	3.33045	3.80674	3.77489	3.85346	3.73378	3.87112	3.79951	3.7602	3.75469	3.82141	3.89146	3.62569	3.7403	3.63289	3.65269	3.62773
3.97206	3.94942	3.94804	3.92692	3.98002	3.89316	3.96526	3.94169	3.89484	3.94999	3.77501	3.65758	3.77933	3.77119	3.8173	3.76065	3.71335	3.61152	3.71147	3.79483	3.80963	3.84917	3.80438	3.90676	3.8304	3.37699	3.31688	3.39252	3.31789	3.29921	3.74289	3.79599	3.78941	3.8124	3.73909	3.74842	3.79022	3.80556	3.83266	3.84605	3.7235	3.67819	3.65717	3.59241	3.68769
3.90807	3.88866	3.99042	3.90723	3.93891	3.96924	3.92817	3.98117	3.9495	3.93082	3.81412	3.69654	3.78304	3.81737	3.80981	3.77539	3.74377	3.69159	3.69322	3.78824	3.82778	3.79866	3.77026	3.79338	3.82668	3.35681	3.376	3.31193	3.35512	3.34408	3.73071	3.75625	3.80408	3.78774	3.81835	3.74516	3.73713	3.76043	3.81481	3.81897	3.65766	3.75431	3.64218	3.65974	3.67662
3.97907	3.88986	3.9147	3.90248	3.91874	3.93128	3.90023	4.01102	3.88346	3.89469	3.799	3.69624	3.78873	3.76203	3.77464	3.67925	3.72141	3.66396	3.78766	3.78111	3.82387	3.83995	3.81157	3.81293	3.83386	3.3282	3.37191	3.36883	3.31367	3.35824	3.78064	3.85172	3.81531	3.77723	3.83987	3.7464	3.78444	3.81732	3.84935	3.89774	3.7265	3.66322	3.64774	3.66043	3.63308
3.89853	3.94867	3.93695	3.95279	3.94455	3.86766	3.94898	3.94495	3.93813	3.98465	3.81379	3.69086	3.78284	3.7843	3.80522	3.74737	3.68221	3.7065	3.68246	3.76828	3.84829	3.83107	3.83178	3.86498	3.83641	3.39213	3.31784	3.3157	3.33242	3.3577	3.81363	3.77359	3.77031	3.78597	3.72414	3.75261	3.78258	3.76651	3.82261	3.79934	3.6309	3.74794	3.60091	3.642	3.62969
3.94513	3.94376	3.93825	3.91518	3.96768	3.9199	3.93408	3.91945	3.98784	3.8998	3.82722	3.71032	3.76508	3.81124	3.81142	3.76021	3.68916	3.72437	3.7399	3.80167	3.84395	3.84014	3.82993	3.80273	3.81671	3.34033	3.39754	3.34263	3.32015	3.28725	3.8871	3.89796	3.7384	3.78062	3.67163	3.72541	3.80614	3.72816	3.9162	3.86044	3.63834	3.74035	3.65863	3.56927	3.64804
3.98461	3.96856	3.91771	3.94926	3.92858	3.95627	3.95535	3.95401	3.91713	3.9145	3.77514	3.68758	3.77506	3.7919	3.79601	3.70985	3.74367	3.70634	3.6887	3.81406	3.80497	3.81663	3.83563	3.8249	3.79136	3.34608	3.35419	3.36102	3.33104	3.34467	3.84553	3.7988	3.8928	3.81206	3.71015	3.70689	3.86133	3.71038	3.84796	3.85472	3.75202	3.67919	3.66543	3.56332	3.61089
3.99035	3.89699	3.96236	3.90779	3.91221	3.93676	3.9217	3.95038	3.93518	3.93036	3.82888	3.69591	3.78879	3.76224	3.77063	3.68245	3.73064	3.67737	3.69069	3.81357	3.82866	3.81465	3.82369	3.84774	3.83913	3.35959	3.33687	3.39576	3.35788	3.36789	3.77414	3.78877	3.80814	3.78558	3.79615	3.77992	3.83576	3.82558	3.82816	3.80583	3.75455	3.70745	3.64868	3.6404	3.75247
3.93686	3.97648	3.92998	3.94962	3.93995	3.93356	3.89615	3.93681	3.9237	3.97888	3.78283	3.73068	3.81781	3.77128	3.79787	3.6458	3.66049	3.683	3.69059	3.75571	3.84352	3.80717	3.84037	3.8232	3.8236	3.36336	3.33228	3.35004	3.33854	3.34864	3.78704	3.83745	3.80633	3.76606	3.80843	3.76847	3.75823	3.80588	3.82805	3.78477	3.766	3.67843	3.74282	3.67531	3.69721
3.99611	3.94313	3.97589	3.95264	3.91269	3.94911	3.97232	3.88514	3.95177	3.90776	3.75131	3.72309	3.80815	3.7912	3.75643	3.75428	3.77848	3.71842	3.73174	3.78125	3.81236	3.82466	3.81392	3.81052	3.87341	3.35636	3.29914	3.38601	3.37525	3.37902	3.77779	3.87146	3.79201	3.80974	3.84376	3.7586	3.80883	3.78839	3.87887	3.81075	3.65678	3.70284	3.67757	3.64427	3.64251
3.98369	3.92624	3.90019	3.92525	3.9429	3.9404	3.92147	3.96283	3.93343	3.90628	3.78796	3.74625	3.78934	3.82583	3.79388	3.67297	3.70824	3.67643	3.73441	3.78577	3.8172	3.83577	3.83032	3.83372	3.81645	3.37975	3.37135	3.3352	3.33877	3.34326	3.73546	3.76802	3.72439	3.81847	3.81108	3.85105	3.73509	3.84352	3.87628	3.83765	3.73453	3.63702	3.69466	3.66415	3.73402
3.91871	3.97676	3.9145	3.9817	3.94258	3.93286	4.0038	3.88639	3.96144	4.00683	3.798	3.68038	3.7877	3.81046	3.82628	3.72909	3.74351	3.67098	3.72987	3.78857	3.84567	3.83542	3.82231	3.82224	3.80305	3.41068	3.38008	3.37776	3.36285	3.36859	3.85842	3.77976	3.74855	3.78173	3.78658	3.75739	3.8137	3.75416	3.84636	3.90804	3.76542	3.63707	3.70016	3.67988	3.67653
3.9628	3.96054	4.0163	3.95316	3.92938	3.96748	3.98088	3.97892	3.91832	3.93001	3.81053	3.69811	3.78503	3.79557	3.75808	3.71979	3.73932	3.77039	3.73472	3.79796	3.85574	3.81682	3.82901	3.86267	3.8473	3.33521	3.32504	3.32562	3.3702	3.31856	3.78416	3.84818	3.82348	3.70948	3.78999	3.79501	3.80325	3.79428	3.85368	3.87665	3.68739	3.67692	3.69613	3.5642	3.71133
3.95091	3.95751	3.96673	3.97402	3.98417	3.93845	3.94127	3.90293	3.92746	3.90865	3.81641	3.66082	3.79077	3.79913	3.78596	3.69411	3.76375	3.65737	3.74926	3.81013	3.83119	3.89583	3.86513	3.82642	3.85929	3.37324	3.35036	3.32298	3.343	3.3599	3.85347	3.9049	3.79563	3.85216	3.87245	3.71023	3.85135	3.81125	3.90732	3.85498	3.70632	3.65245	3.59163	3.55026	3.61545
3.9544	3.9508	3.99049	3.93037	3.92846	3.9118	3.94356	3.95808	3.97582	3.95016	3.80732	3.72172	3.79834	3.84228	3.82542	3.77524	3.69904	3.64513	3.74367	3.79001	3.86228	3.85886	3.82675	3.82703	3.85485	3.3765	3.40046	3.35368	3.32932	3.36175	3.82745	3.76469	3.78869	3.89012	3.88048	3.80371	3.7553	3.82828	3.81593	3.80011	3.76162	3.67767	3.61602	3.61809	3.74202
3.95855	3.94053	3.98506	3.92591	3.93559	3.97593	3.93455	3.94657	3.98799	4.00233	3.82553	3.70468	3.79638	3.75278	3.80328	3.73632	3.75541	3.71482	3.69879	3.73538	3.79125	3.87504	3.79068	3.82766	3.80035	3.35289	3.33324	3.32299	3.35018	3.3337	3.76116	3.79932	3.83995	3.77569	3.74702	3.83965	3.79799	3.81157	3.85483	3.77429	3.72224	3.71928	3.70517	3.60592	3.63855
3.8976	3.98959	3.95883	3.96867	3.9251	3.94359	3.9125	3.92051	3.92559	3.98514	3.80034	3.71365	3.8158	3.80331	3.76762	3.69084	3.68639	3.72969	3.66646	3.78196	3.84529	3.81681	3.85156	3.80989	3.84783	3.35595	3.32348	3.35892	3.32459	3.38123	3.75688	3.77317	3.91728	3.80792	3.80767	3.74442	3.78126	3.76691	3.82857	3.78927	3.69398	3.68541	3.74843	3.64648	3.65712
3.94044	3.91519	3.95704	3.91203	3.97087	3.93269	3.93031	3.90397	3.8994	3.89526	3.81473	3.74015	3.77347	3.81206	3.77101	3.70853	3.70718	3.69058	3.78264	3.83407	3.83633	3.83649	3.85017	3.79501	3.83569	3.35244	3.36114	3.36929	3.37038	3.33397	3.88302	3.82955	3.84468	3.81554	3.80771	3.77151	3.80012	3.77424	3.84167	3.8658	3.72116	3.72731	3.69931	3.65509	3.6945
3.92179	3.94031	3.95954	3.93535	3.95819	3.98984	3.90172	3.94184	3.93857	3.91292	3.79547	3.74254	3.79707	3.80627	3.79115	3.77809	3.75981	3.74755	3.72894	3.81928	3.83623	3.82218	3.82255	3.85601	3.86044	3.39517	3.38055	3.3664	3.30713	3.30353	3.84365	3.81638	3.82704	3.82813	3.86588	3.77183	3.78635	3.7465	3.82487	3.84886	3.71391	3.7494	3.71654	3.60606	3.74523
3.93753	3.97271	3.9523	3.95117	3.94161	3.94941	3.93873	3.95405	3.92801	3.9525	3.77652	3.75539	3.79474	3.78477	3.7898	3.75846	3.66136	3.72468	3.7332	3.77922	3.81611	3.82261	3.83355	3.84933	3.79002	3.39946	3.35272	3.33753	3.38585	3.33355	3.75627	3.72477	3.7738	3.75468	3.78349	3.82369	3.77835	3.81029	3.88724	3.90687	3.69743	3.63763	3.69552	3.61489	3.69422
3.94846	3.96877	3.96299	3.90615	3.95362	3.89978	3.91657	3.89099	3.93718	3.92175	3.79536	3.69076	3.80367	3.79746	3.80245	3.70013	3.7404	3.67836	3.69665	3.81802	3.82872	3.84531	3.82496	3.84438	3.8614	3.3353	3.35775	3.39804	3.3781	3.30964	3.80521	3.83	3.86227	3.79023	3.84144	3.80163	3.78956	3.79024	3.73567	3.76873	3.68623	3.69585	3.65642	3.64545	3.62648
3.93259	3.95918	3.95267	3.97226	3.94909	3.95074	3.91678	3.93573	3.9015	3.91155	3.80958	3.69204	3.80345	3.79261	3.78721	3.77145	3.71508	3.76254	3.7208	3.8081	3.83021	3.80159	3.86764	3.8269	3.87335	3.37977	3.34628	3.40211	3.30453	3.33411	3.79759	3.90019	3.83168	3.78569	3.80079	3.81546	3.82456	3.79353	3.8334	3.81871	3.69738	3.72681	3.72081	3.7018	3.62207
3.94889	3.97239	3.91621	3.96607	3.9421	3.89756	3.93743	3.93631	3.971	3.94101	3.79887	3.70655	3.80897	3.78879	3.77386	3.77454	3.73099	3.73486	3.7821	3.7754	3.88755	3.86606	3.83319	3.84636	3.81321	3.3878	3.35504	3.31521	3.34766	3.32218	3.79103	3.84884	3.82386	3.80042	3.7594	3.83979	3.69743	3.74245	3.88308	3.80406	3.67756	3.65848	3.707	3.64106	3.71895
3.98094	3.90251	3.93886	3.90794	3.96218	3.89484	3.90494	3.90466	3.94569	3.92659	3.7905	3.71714	3.81558	3.7835	3.81077	3.69631	3.73408	3.65891	3.71401	3.77952	3.8191	3.84807	3.84182	3.8539	3.8304	3.38944	3.39546	3.35063	3.34776	3.36592	3.85025	3.90048	3.7757	3.74747	3.87625	3.75277	3.83481	3.78047	3.89631	3.89682	3.79466	3.63807	3.69597	3.58492	3.74929
3.97008	3.95258	3.96689	3.94073	3.97374	3.87143	3.9815	3.94439	3.96208	3.92501	3.81586	3.73099	3.83019	3.82756	3.78263	3.71141	3.71734	3.70874	3.74886	3.82957	3.83043	3.86265	3.85454	3.79663	3.83128	3.33563	3.36602	3.39995	3.34043	3.31215	3.7968	3.82004	3.8343	3.76906	3.80367	3.85496	3.75146	3.73643	3.81979	3.77736	3.70105	3.68434	3.64405	3.60152	3.67715
3.95355	3.95236	3.92532	3.94785	3.95601	3.95458	3.97193	3.89667	3.97211	3.9396	3.84264	3.72898	3.83523	3.81164	3.80553	3.76896	3.75475	3.68711	3.72798	3.80489	3.83767	3.87688	3.81698	3.87757	3.81601	3.39465	3.3407	3.34779	3.32584	3.35265	3.8059	3.835	3.73747	3.76342	3.80111	3.74347	3.85254	3.83258	3.8788	3.87422	3.69893	3.65872	3.66512	3.57026	3.70909
3.94344	3.93847	3.97045	3.93544	4.00022	3.95904	3.92554	3.92953	3.93417	3.9436	3.84223	3.75169	3.78314	3.79889	3.80555	3.75323	3.82684	3.72694	3.7424	3.83176	3.85901	3.82091	3.85349	3.87105	3.81522	3.36794	3.36493	3.37872	3.34975	3.37798	3.80142	3.78903	3.7549	3.90959	3.81631	3.74434	3.79892	3.78086	3.8509	3.81921	3.72505	3.7274	3.75263	3.60632	3.75175
3.92413	3.93265	3.99614	3.98506	3.93564	3.9735	3.95033	3.92807	3.96169	3.92494	3.82462	3.69289	3.77773	3.82222	3.83509	3.74411	3.76135	3.69718	3.78401	3.83756	3.818	3.8712	3.84273	3.85765	3.85897	3.33533	3.40385	3.34711	3.26775	3.32766	3.79272	3.86419	3.87255	3.83945	3.86493	3.76899	3.83361	3.89114	3.87843	3.84312	3.71492	3.71431	3.69325	3.63595	3.72561
3.98932	3.96206	3.91182	3.95482	3.93912	3.92426	4.00137	3.93477	3.91536	3.97068	3.82173	3.68542	3.80917	3.83373	3.79056	3.70682	3.7634	3.68801	3.71536	3.79616	3.88224	3.85353	3.84836	3.83348	3.81068	3.38624	3.3652	3.40887	3.34349	3.36825	3.81351	3.79305	3.80657	3.7842	3.84428	3.81012	3.73431	3.85528	3.86624	3.86951	3.68005	3.64951	3.68363	3.67123	3.67231
3.94716	3.96391	3.99881	3.95803	4.01099	3.90655	3.97009	3.92997	3.94301	3.92398	3.85934	3.68846	3.78604	3.74526	3.81016	3.76001	3.7384	3.67234	3.74449	3.84034	3.81723	3.85009	3.82297	3.816	3.87458	3.33843	3.34093	3.34613	3.35292	3.33619	3.79685	3.80599	3.77978	3.82919	3.81411	3.78174	3.83822	3.72247	3.87699	3.90105	3.65978	3.68616	3.62485	3.66656	3.68476
3.96593	3.95575	3.95672	3.98315	3.99032	3.93264	3.96425	3.98663	3.95153	3.93299	3.78615	3.74788	3.78567	3.82573	3.82146	3.71297	3.70548	3.7484	3.73749	3.82339	3.84743	3.83112	3.80402	3.81112	3.8625	3.32033	3.35902	3.34059	3.38871	3.34094	3.85545	3.89651	3.81912	3.72088	3.87128	3.7734	3.79219	3.79448	3.86359	3.85714	3.74009	3.65653	3.67167	3.66756	3.64448
3.91688	3.93777	3.96442	3.97416	3.94776	3.92879	3.95971	3.95869	3.93571	3.90217	3.80682	3.7793	3.79735	3.84574	3.83576	3.73525	3.75835	3.71048	3.75485	3.82133	3.8354	3.8518	3.80715	3.83916	3.86876	3.41493	3.38767	3.38829	3.35844	3.36887	3.78734	3.85234	3.82048	3.92259	3.88978	3.80502	3.77551	3.81836	3.87323	3.7791	3.7583	3.66232	3.70277	3.63782	3.76361
3.94983	3.96103	3.97121	3.93371	3.94967	3.91814	3.9293	3.93289	3.96944	3.97387	3.83546	3.70839	3.82027	3.80079	3.82195	3.78926	3.7399	3.74744	3.7405	3.77657	3.85046	3.77495	3.81496	3.82574	3.86352	3.3454	3.31974	3.37294	3.38384	3.38194	3.86377	3.78678	3.71463	3.82714	3.7527	3.82452	3.73173	3.77755	3.79789	3.79732	3.74229	3.67076	3.74825	3.5684	3.62003
3.93739	3.99071	3.95837	3.95303	3.94537	3.92468	3.90101	3.94783	3.95376	4.00056	3.83879	3.74042	3.76607	3.82265	3.83119	3.79041	3.76103	3.70156	3.75481	3.79334	3.78192	3.82663	3.85618	3.81682	3.81853	3.38547	3.31608	3.37736	3.34606	3.36049	3.80139	3.85806	3.84636	3.8808	3.80976	3.76263	3.84138	3.84253	3.89116	3.84715	3.67079	3.66749	3.67708	3.68247	3.73543
3.93535	3.93379	3.96975	3.97156	3.91333	3.95112	3.93244	3.97031	3.93873	3.96458	3.77406	3.74261	3.78674	3.83971	3.8527	3.72036	3.72587	3.7213	3.76399	3.78802	3.82502	3.8303	3.84425	3.86825	3.80716	3.34461	3.3649	3.34156	3.39878	3.33821	3.84352	3.85762	3.80016	3.76524	3.80183	3.77115	3.75844	3.83891	3.82273	3.9114	3.71698	3.73976	3.72418	3.62646	3.73322
3.93588	3.94716	3.90919	3.95434	3.95206	3.9461	3.97005	3.95512	3.97265	3.96163	3.82359	3.76156	3.84077	3.77699	3.79853	3.73083	3.73062	3.67209	3.73634	3.81923	3.80835	3.83048	3.85493	3.83558	3.79065	3.36043	3.37586	3.36965	3.36018	3.31563	3.86662	3.87241	3.84812	3.77404	3.86127	3.73029	3.82678	3.77479	3.84178	3.86444	3.65633	3.67624	3.70479	3.55346	3.6508
3.93472	3.97538	3.91562	3.92727	3.96447	3.91658	3.95545	3.84459	3.92746	3.93823	3.81795	3.69772	3.78547	3.76467	3.788	3.7892	3.75364	3.7896	3.74203	3.83233	3.81861	3.84805	3.8209	3.8346	3.83601	3.39848	3.39209	3.33721	3.35106	3.29744	3.89368	3.75342	3.84175	3.81992	3.88039	3.77141	3.83797	3.79272	3.83374	3.80106	3.74177	3.69122	3.64668	3.68726	3.64096
3.94032	3.96981	3.96573	3.96411	3.96505	3.96571	3.9639	3.96103	3.99398	3.90933	3.84474	3.74371	3.82987	3.81056	3.77178	3.78879	3.79452	3.69344	3.79834	3.83695	3.86768	3.84613	3.85795	3.85146	3.86155	3.35692	3.39186	3.34171	3.35411	3.34531	3.86423	3.83288	3.90496	3.82712	3.81222	3.73991	3.80131	3.8348	3.92378	3.87344	3.72918	3.77712	3.74013	3.6675	3.68703
3.90633	3.94812	3.99371	3.97647	3.96362	3.93206	3.88867	3.98947	3.93576	3.93834	3.79597	3.73913	3.83874	3.76726	3.79883	3.69119	3.77647	3.68422	3.75641	3.80743	3.81514	3.81707	3.83058	3.82242	3.86115	3.33234	3.34189	3.40038	3.29757	3.3497	3.83529	3.84344	3.81218	3.81952	3.8612	3.80388	3.80196	3.83755	3.85387	3.86892	3.70313	3.63846	3.76888	3.67455	3.71333
3.9562	3.98923	3.95178	3.91856	3.97267	3.91286	3.95045	3.91387	3.93778	3.89632	3.80328	3.71801	3.80658	3.81703	3.79917	3.69177	3.80743	3.68999	3.74565	3.81736	3.85777	3.84338	3.80952	3.80206	3.82674	3.40234	3.3503	3.34755	3.34799	3.40269	3.78397	3.91113	3.83906	3.83773	3.78173	3.81816	3.82559	3.87255	3.87435	3.91068	3.66996	3.74197	3.76702	3.71279	3.69412
3.92353	3.97068	3.9688	3.94867	3.9781	3.97207	3.92661	3.99661	3.91571	3.93798	3.8305	3.7021	3.81111	3.79499	3.81712	3.72455	3.78258	3.73657	3.80648	3.81011	3.83585	3.85911	3.82598	3.8605	3.85717	3.34474	3.37431	3.35967	3.31871	3.39042	3.81563	3.81503	3.85302	3.78801	3.86696	3.81355	3.83547	3.8909	3.84744	3.8623	3.69884	3.72076	3.7253	3.54015	3.74625
3.9813	3.97355	3.93931	3.92118	3.94997	3.9672	3.92361	3.90809	3.97779	3.94374	3.78491	3.70359	3.76894	3.81823	3.77938	3.75141	3.78399	3.71284	3.76297	3.79372	3.8617	3.83306	3.82875	3.83947	3.81662	3.35292	3.3594	3.33563	3.3343	3.35248	3.82406	3.77096	3.90711	3.83976	3.86114	3.78472	3.79782	3.79099	3.89026	3.88923	3.67571	3.67975	3.70462	3.60385	3.72321
3.98755	3.97669	3.97963	3.99772	3.9745	3.94456	3.93521	3.98624	3.96088	3.95903	3.81725	3.71277	3.75265	3.7839	3.82467	3.73644	3.72516	3.75574	3.67675	3.78384	3.85122	3.85655	3.83583	3.82109	3.86884	3.3803	3.41477	3.35814	3.38087	3.29706	3.83142	3.81492	3.8269	3.85094	3.90783	3.79994	3.83351	3.82816	3.88319	3.89676	3.68512	3.76493	3.68861	3.63569	3.7449
3.94401	3.93025	3.95161	3.95413	3.97624	3.97134	3.92931	3.97757	3.88446	3.93872	3.81446	3.75048	3.82223	3.84428	3.82347	3.77572	3.79728	3.72882	3.77223	3.78988	3.81726	3.84223	3.82861	3.81542	3.81129	3.31437	3.34352	3.34991	3.3641	3.35182	3.75215	3.80283	3.77255	3.76671	3.90316	3.8112	3.77441	3.82995	3.89647	3.90548	3.77171	3.73573	3.77293	3.61694	3.66188
3.96497	3.98248	3.95517	4.02882	3.91503	3.91175	3.93377	3.96682	4.02288	4.03439	3.81354	3.73733	3.81042	3.8636	3.78817	3.76081	3.75437	3.74446	3.7901	3.86327	3.81761	3.80218	3.85835	3.83222	3.83739	3.39485	3.33331	3.34921	3.42479	3.32696	3.91648	3.8793	3.84071	3.77371	3.83207	3.78522	3.83084	3.79653	3.88231	3.82	3.65499	3.68168	3.68024	3.65389	3.74388
4.02052	3.91365	3.91994	3.94319	3.96441	3.95918	3.93425	3.95434	3.97885	3.94084	3.80212	3.74287	3.81561	3.78976	3.79918	3.72543	3.75962	3.71139	3.69659	3.76196	3.82631	3.87914	3.8374	3.83412	3.89804	3.36846	3.34603	3.38127	3.32961	3.36577	3.76995	3.86281	3.85778	3.77423	3.8761	3.78344	3.80497	3.82411	3.90774	3.87692	3.77552	3.62565	3.76996	3.68746	3.74017
3.94599	3.98167	3.96152	3.98426	3.98218	3.94233	3.93611	3.93174	3.94803	3.91447	3.79244	3.7431	3.77756	3.79738	3.80637	3.78926	3.83086	3.69048	3.78085	3.85086	3.82172	3.82548	3.83013	3.82225	3.84656	3.35348	3.36005	3.38116	3.37317	3.33492	3.85434	3.84611	3.76658	3.76184	3.84015	3.81834	3.7682	3.88899	3.91192	3.83472	3.64478	3.68951	3.74639	3.72242	3.66334
3.92988	3.99345	3.97609	3.95661	3.95113	3.93489	3.93057	3.96816	3.96422	3.92469	3.81448	3.70039	3.8324	3.79937	3.82084	3.7774	3.74106	3.74808	3.77602	3.84983	3.84898	3.83834	3.84946	3.82659	3.81565	3.33379	3.33792	3.38237	3.32759	3.35792	3.87051	3.84978	3.76586	3.84161	3.79696	3.78668	3.8181	3.83582	3.81489	3.89261	3.65042	3.74562	3.63902	3.63595	3.77245
3.89862	3.92755	3.98197	3.96654	3.99473	3.99813	3.95758	3.96539	3.97679	3.95839	3.83027	3.74213	3.76202	3.78452	3.79171	3.73113	3.75867	3.67222	3.74119	3.83073	3.83109	3.87538	3.83332	3.83847	3.83603	3.36651	3.33914	3.33722	3.36086	3.34518	3.69993	3.81811	3.90385	3.80819	3.80818	3.80616	3.78498	3.81508	3.91747	3.88379	3.71223	3.63681	3.74849	3.75095	3.69539
3.9564	3.94048	4.00472	3.90717	3.94157	3.97592	3.94106	3.89785	3.93239	3.96151	3.7889	3.70063	3.80879	3.80535	3.80164	3.76119	3.76687	3.73827	3.77857	3.76163	3.84734	3.83132	3.80823	3.83172	3.85867	3.40033	3.34171	3.39539	3.30665	3.35184	3.8389	3.83543	3.82231	3.82655	3.87917	3.89091	3.85968	3.86712	3.88413	3.90878	3.72564	3.54602	3.60641	3.6533	3.67202
3.96593	3.97671	4.00029	3.95212	3.9924	3.91914	3.96118	3.90638	3.97699	3.96586	3.78754	3.71735	3.7848	3.82939	3.80476	3.72969	3.74552	3.77333	3.78932	3.79604	3.86887	3.83576	3.84499	3.86593	3.86735	3.363	3.35887	3.36453	3.35771	3.34658	3.87661	3.8593	3.82207	3.79528	3.94478	3.75308	3.84051	3.86832	3.93727	3.81084	3.71081	3.66672	3.72012	3.69286	3.61997
3.9506	3.95517	3.95401	3.97748	3.95942	3.96514	3.93413	3.93479	3.95505	3.90751	3.82711	3.68831	3.81182	3.81245	3.808	3.76689	3.73077	3.73103	3.7164	3.79427	3.83967	3.87093	3.86584	3.8342	3.82553	3.35089	3.35623	3.38382	3.37003	3.39023	3.8635	3.84511	3.82388	3.81375	3.86077	3.82439	3.76224	3.83656	3.8509	3.88826	3.71983	3.74628	3.73768	3.61851	3.72773
3.96496	3.92697	3.93277	3.94013	3.99969	3.99572	3.93022	3.9375	3.95864	3.966	3.82309	3.71255	3.79256	3.78694	3.83212	3.77506	3.79709	3.74226	3.75351	3.82239	3.82518	3.80469	3.84206	3.83764	3.85154	3.37239	3.34719	3.35824	3.37138	3.35064	3.86871	3.80291	3.84217	3.83721	3.87909	3.83981	3.82403	3.84989	3.78038	3.87565	3.78608	3.66933	3.69483	3.71184	3.71002
3.92709	3.92276	3.92394	3.9548	3.97957	3.98887	3.9418	3.91743	3.97902	3.90751	3.83705	3.72781	3.79495	3.86332	3.78894	3.78735	3.72854	3.74756	3.76957	3.7872	3.84374	3.8858	3.8214	3.85223	3.85663	3.36927	3.36849	3.3456	3.35283	3.39	3.80742	3.89297	3.85131	3.91357	3.78123	3.80626	3.76076	3.85149	3.8312	3.87186	3.71264	3.66931	3.6994	3.67782	3.69503
3.97118	3.93788	3.99463	3.96176	4.00022	3.95555	3.96399	3.95726	3.9801	3.98645	3.83014	3.72409	3.83268	3.82377	3.84058	3.70936	3.69849	3.71879	3.79199	3.81437	3.89075	3.81393	3.8255	3.83942	3.89313	3.3814	3.36522	3.37008	3.3691	3.39814	3.84999	3.87553	3.89003	3.84557	3.8465	3.82136	3.88249	3.78845	3.86393	3.88978	3.76113	3.7007	3.81483	3.66344	3.72195
3.94596	3.97705	3.99679	3.9774	3.95855	3.94674	3.97307	3.9637	3.92146	3.9551	3.83617	3.73785	3.85024	3.83597	3.82034	3.76583	3.72606	3.72431	3.85159	3.8414	3.85776	3.82587	3.84967	3.83746	3.80605	3.32518	3.38469	3.36825	3.34329	3.32045	3.85067	3.85016	3.84638	3.82808	3.80165	3.8111	3.79903	3.81583	3.94561	3.85761	3.71593	3.67376	3.65498	3.53217	3.76374
3.95356	3.99168	3.97976	3.95567	3.96341	3.95384	3.9394	3.94648	3.97411	3.95828	3.88923	3.70449	3.87232	3.80313	3.81879	3.80827	3.81666	3.70489	3.75785	3.79927	3.84078	3.8218	3.85183	3.83237	3.79977	3.39904	3.34013	3.40362	3.31958	3.34303	3.90067	3.90029	3.90547	3.86288	3.85881	3.77845	3.77539	3.84694	3.87685	3.83257	3.69767	3.70607	3.65566	3.65634	3.75502
3.93434	3.93439	4.02116	3.96303	4.00979	3.91861	3.97182	3.94421	3.92989	3.92813	3.80472	3.72096	3.85372	3.80536	3.79266	3.77421	3.81331	3.713	3.73891	3.80745	3.79967	3.81177	3.85007	3.83305	3.83583	3.3446	3.38597	3.41533	3.33748	3.36486	3.79951	3.8532	3.79826	3.84244	3.89853	3.82601	3.82468	3.78296	3.90046	3.84009	3.70627	3.77768	3.71217	3.63934	3.72259
3.93036	3.92471	3.98359	3.95231	3.95385	3.93642	3.9477	3.90681	3.96041	3.93447	3.80649	3.73432	3.80744	3.79537	3.82971	3.78585	3.79454	3.71933	3.74833	3.80106	3.87683	3.81204	3.83948	3.85015	3.83557	3.37103	3.36477	3.35529	3.3348	3.38743	3.84427	3.88296	3.83615	3.83116	3.81557	3.81251	3.85122	3.88098	3.86527	3.81008	3.72462	3.7079	3.61705	3.66935	3.74939
4.00007	3.95875	3.90499	3.94657	3.96655	3.97186	3.89878	3.95216	3.91709	3.94495	3.84422	3.7044	3.83773	3.80423	3.84682	3.80382	3.77838	3.7586	3.76565	3.81117	3.86402	3.8091	3.86812	3.84406	3.88804	3.32375	3.37699	3.34891	3.38032	3.36124	3.74193	3.86128	3.88899	3.8441	3.92862	3.8423	3.7329	3.79835	3.97106	3.91943	3.66011	3.62555	3.65803	3.60899	3.79585
3.93586	3.96687	3.93971	3.94539	3.99301	3.93124	3.92823	4.00028	3.94412	3.93743	3.85063	3.72172	3.79829	3.80873	3.78113	3.73626	3.78705	3.75044	3.71335	3.88088	3.83764	3.85068	3.90028	3.84475	3.82467	3.35571	3.35277	3.37691	3.35704	3.31064	3.80857	3.84912	3.81196	3.82002	3.79437	3.80783	3.80686	3.81481	3.84093	3.85623	3.73594	3.75452	3.76135	3.71946	3.65201
3.97216	3.98391	4.00174	3.92601	3.95352	3.88944	3.95564	3.9592	3.97471	3.98545	3.82107	3.72424	3.7865	3.80318	3.83838	3.80701	3.77795	3.75886	3.80739	3.83802	3.85775	3.8228	3.84338	3.84961	3.86074	3.36513	3.37138	3.39034	3.38992	3.35396	3.82761	3.88929	3.81506	3.8308	3.77639	3.81716	3.78086	3.90505	3.91975	3.90227	3.70876	3.78001	3.72262	3.66701	3.70358
3.94835	3.97537	4.00316	3.99075	3.96813	4.00992	3.9756	3.93788	3.98833	3.95506	3.86363	3.72655	3.81176	3.83493	3.77024	3.78881	3.80976	3.76183	3.7787	3.84519	3.84299	3.83871	3.86674	3.84412	3.86444	3.33907	3.35419	3.36649	3.37295	3.34384	3.80792	3.82488	3.84054	3.80561	3.85411	3.83148	3.82583	3.84337	3.88921	3.90639	3.72923	3.77229	3.65051	3.68847	3.69925
3.996	3.99219	3.9346	3.96839	3.97894	3.94817	3.90216	3.96332	3.94013	3.93149	3.80447	3.769	3.80295	3.81353	3.79483	3.77375	3.77764	3.75358	3.75311	3.83178	3.84235	3.86713	3.85167	3.87151	3.81828	3.29254	3.39329	3.33743	3.33923	3.34823	3.82275	3.7719	3.89048	3.88976	3.80544	3.83395	3.83618	3.80892	3.89947	3.88321	3.72438	3.68303	3.6408	3.78489	3.63768
3.97327	3.95259	3.97379	3.94645	3.952	3.95762	3.95107	3.93183	3.87373	3.94483	3.82315	3.71657	3.81485	3.79626	3.81196	3.7732	3.78356	3.73402	3.7775	3.85346	3.83112	3.83189	3.86626	3.88164	3.8354	3.31984	3.39689	3.355	3.32657	3.33559	3.80747	3.82284	3.7674	3.86813	3.80118	3.80207	3.84481	3.85601	3.89276	3.94002	3.73928	3.65371	3.76826	3.66289	3.79748
3.98811	3.94803	4.00376	4.03698	3.95891	3.97031	3.95458	3.94203	3.95307	3.92404	3.81161	3.7561	3.77184	3.83024	3.81887	3.81578	3.74755	3.73657	3.77729	3.82823	3.87042	3.82049	3.84512	3.86222	3.86089	3.37515	3.37944	3.35586	3.34291	3.37953	3.78017	3.88392	3.84168	3.9029	3.79619	3.80189	3.83803	3.82553	3.89748	3.90714	3.74973	3.65524	3.77648	3.67424	3.75651
3.99377	3.94003	3.96856	3.95795	3.9914	3.96062	3.92544	3.90367	3.9079	3.96069	3.80823	3.71849	3.80223	3.79183	3.81412	3.77493	3.77851	3.72184	3.78071	3.81661	3.84559	3.84424	3.90225	3.89654	3.8438	3.44012	3.34712	3.35273	3.34139	3.36711	3.78193	3.86082	3.88219	3.8522	3.8178	3.86772	3.81737	3.85363	3.83199	3.86714	3.77123	3.7238	3.69457	3.65477	3.67123
3.95645	3.956	3.95977	3.97997	3.95404	3.97841	3.91188	3.9761	3.97281	3.93864	3.83675	3.75192	3.84178	3.8168	3.83365	3.7634	3.76304	3.69264	3.79104	3.86039	3.82121	3.84679	3.87522	3.87862	3.86707	3.41853	3.37856	3.29771	3.34799	3.33391	3.88406	3.91013	3.89851	3.95991	3.8803	3.83654	3.85948	3.84516	3.93599	3.81685	3.79407	3.7207	3.75316	3.6636	3.76083
4.01351	4.0303	3.96476	3.97628	3.96332	3.96298	3.97253	4.00741	3.96622	3.97461	3.80425	3.73085	3.79952	3.78434	3.79552	3.82646	3.76927	3.77679	3.84832	3.79078	3.83668	3.91626	3.842	3.82709	3.82609	3.3533	3.3615	3.40641	3.32955	3.33762	3.83108	3.86223	3.86186	3.81881	3.85694	3.76794	3.79924	3.84431	3.88723	3.8735	3.71948	3.72123	3.74971	3.65839	3.78141
3.97699	3.94381	3.98502	3.96429	3.96016	3.919	3.98187	3.98151	3.97343	3.95184	3.86126	3.76947	3.80712	3.83329	3.80427	3.83239	3.78371	3.6926	3.81853	3.85834	3.84251	3.82375	3.82395	3.86355	3.83771	3.38906	3.3653	3.3746	3.40873	3.35278	3.80205	3.82888	3.7855	3.84069	3.81979	3.8195	3.83124	3.85136	3.94506	3.93591	3.65505	3.73759	3.86282	3.69927	3.7797
3.97602	4.00416	3.94642	3.97652	4.01285	3.95828	3.95982	3.93637	3.9609	3.96643	3.84798	3.76245	3.793	3.80376	3.82041	3.75014	3.74025	3.77609	3.74473	3.78142	3.84373	3.85634	3.84155	3.86326	3.84891	3.38797	3.35925	3.34323	3.36318	3.34324	3.89978	3.78631	3.8125	3.87169	3.94214	3.86301	3.84398	3.76613	3.90211	3.89633	3.78526	3.72065	3.71915	3.67362	3.73087
3.99156	3.94979	3.96914	3.98401	3.94622	3.98283	4.00546	3.95287	3.95632	3.90083	3.79815	3.76368	3.84099	3.77283	3.77276	3.72477	3.75873	3.78263	3.75363	3.84126	3.85645	3.88049	3.86938	3.87137	3.85841	3.37733	3.32125	3.33628	3.33643	3.33722	3.87766	3.90474	3.88368	3.83196	3.84407	3.81872	3.84177	3.8363	3.88207	3.90377	3.68339	3.66274	3.77496	3.60285	3.76004
3.94771	4.01138	3.98209	3.93363	3.98655	3.97099	3.9881	3.97783	4.01278	3.92638	3.83177	3.76257	3.84862	3.82025	3.8021	3.78957	3.81797	3.70867	3.76132	3.82001	3.81563	3.82233	3.88484	3.84965	3.83517	3.33061	3.36598	3.3679	3.37687	3.39196	3.79902	3.86988	3.87577	3.86187	3.87966	3.80947	3.82052	3.8114	3.93367	3.88168	3.63184	3.70332	3.7867	3.60822	3.72123
4.00739	3.94344	4.00221	3.93819	4.01407	3.93891	4.00438	3.96952	3.96142	3.98165	3.81667	3.69933	3.76492	3.80085	3.79943	3.70975	3.78104	3.71332	3.76725	3.79174	3.85352	3.84246	3.8825	3.8254	3.87341	3.38291	3.35198	3.3573	3.3535	3.40651	3.7441	3.84622	3.77036	3.93408	3.86878	3.85284	3.82027	3.8351	3.89251	3.88516	3.7432	3.67075	3.81144	3.77133	3.78981
3.9461	3.9764	3.94343	3.9294	3.9417	3.92984	3.96292	3.9674	3.96804	3.94994	3.83713	3.75001	3.82549	3.80362	3.84576	3.79345	3.7726	3.7845	3.80787	3.84505	3.86571	3.84129	3.85223	3.80367	3.86947	3.35571	3.37351	3.36556	3.35554	3.31536	3.82912	3.87577	3.82443	3.90836	3.93299	3.86652	3.89081	3.83572	3.94644	3.92752	3.77301	3.7236	3.65792	3.73597	3.72068
4.01315	3.94895	3.94013	4.03544	3.94799	3.99119	3.96089	3.92056	3.99584	3.9418	3.81864	3.79514	3.79621	3.806	3.87703	3.68217	3.756	3.78225	3.76533	3.81424	3.85716	3.88905	3.86754	3.86081	3.83995	3.33756	3.3629	3.34507	3.35106	3.29601	3.79157	3.81949	3.77911	3.77095	3.8036	3.85637	3.9131	3.90377	3.84136	3.93201	3.79265	3.67882	3.71608	3.63885	3.77981
3.97564	3.96772	3.98593	3.93279	3.96507	3.93857	3.97575	3.92002	3.94711	3.91693	3.85358	3.7559	3.83754	3.77611	3.79412	3.78557	3.78567	3.79049	3.75821	3.85434	3.84553	3.8686	3.85413	3.83338	3.829	3.39166	3.33904	3.35351	3.34047	3.42151	3.82852	3.83551	3.92374	3.84003	3.88884	3.81948	3.77454	3.83241	3.80236	3.86478	3.76908	3.73082	3.69696	3.58892	3.74862
3.99811	3.98052	4.02218	3.9509	4.04215	3.9212	3.9473	3.94403	4.01209	3.93805	3.85402	3.74309	3.81633	3.793	3.82489	3.79839	3.78633	3.75611	3.77745	3.82208	3.86404	3.84522	3.812	3.83052	3.84157	3.37916	3.36857	3.36762	3.33194	3.34163	3.79448	3.84793	3.94792	3.84746	3.84639	3.80724	3.80618	3.79159	3.96479	3.88016	3.7875	3.67641	3.73923	3.74787	3.7051
4.006	3.9819	4.00235	4.0012	4.02889	3.98927	3.97318	3.92056	3.93435	3.98824	3.85343	3.74964	3.79789	3.79741	3.80244	3.7908	3.77516	3.74614	3.79556	3.82661	3.8584	3.85071	3.85509	3.84436	3.85854	3.34676	3.35418	3.39159	3.35905	3.36746	3.78938	3.85488	3.87412	3.8354	3.81078	3.76977	3.78014	3.79664	3.94352	3.90886	3.75604	3.6767	3.70832	3.75973	3.78576
3.9615	3.99366	3.9528	3.97355	3.92842	3.96163	3.93332	3.95093	3.97357	3.96546	3.84321	3.75415	3.82948	3.79889	3.79651	3.79114	3.82145	3.72818	3.77439	3.84161	3.83968	3.87001	3.83629	3.83844	3.84587	3.36128	3.38045	3.35235	3.36569	3.31607	3.86469	3.83094	3.88179	3.88311	3.85533	3.80977	3.93007	3.86893	3.91416	3.91838	3.76835	3.78638	3.675	3.66502	3.7183
4.0001	3.96423	3.935	3.92446	3.95517	3.92712	3.97434	3.93853	3.96359	3.94341	3.8504	3.78273	3.83273	3.83466	3.88367	3.75228	3.78185	3.72577	3.75152	3.77012	3.85233	3.85988	3.8264	3.82587	3.80966	3.34829	3.39236	3.35151	3.35481	3.3673	3.78489	3.84214	3.92653	3.8879	3.87489	3.85731	3.85914	3.86034	3.90072	3.89285	3.64915	3.70837	3.68852	3.68383	3.67331
4.02154	3.98655	3.99275	3.97274	4.00015	3.96088	3.95488	3.96767	3.96983	3.97661	3.82683	3.72924	3.84098	3.84504	3.816	3.79088	3.76586	3.762	3.80965	3.85635	3.81681	3.84835	3.82332	3.86609	3.84272	3.37181	3.36971	3.3823	3.37545	3.36875	3.89852	3.90685	3.85395	3.90493	3.91955	3.87799	3.83808	3.8208	3.92681	3.94324	3.60562	3.73042	3.6679	3.67564	3.69759
3.93661	3.97945	4.01673	3.99331	3.98879	3.95371	3.95922	3.96221	3.94703	3.9249	3.86973	3.73844	3.81371	3.82823	3.80464	3.81289	3.77485	3.78429	3.78048	3.87977	3.84776	3.82267	3.86632	3.87331	3.83871	3.37482	3.31819	3.31986	3.31946	3.3307	3.82964	3.83094	3.82958	3.8037	3.8298	3.89588	3.86697	3.79505	3.95395	3.88993	3.82652	3.73335	3.69211	3.74982	3.85965
3.99465	4.03462	3.95654	3.90831	3.95956	3.9221	3.95116	3.93663	3.99065	3.95895	3.83594	3.75048	3.79527	3.83337	3.81489	3.82933	3.756	3.77717	3.82621	3.88853	3.8423	3.82763	3.84755	3.86007	3.83746	3.36865	3.35419	3.37114	3.32875	3.30378	3.83694	3.84743	3.88054	3.82967	3.81535	3.86315	3.86535	3.82123	3.94261	3.87665	3.68556	3.73723	3.71301	3.64394	3.70178
3.99498	3.95269	3.95248	3.89331	3.8888	3.93991	3.98571	3.96312	3.97009	3.94242	3.83285	3.72902	3.85053	3.8773	3.81882	3.7496	3.81083	3.78493	3.79844	3.85802	3.82964	3.87752	3.91305	3.85745	3.86391	3.35915	3.34136	3.36908	3.38807	3.34208	3.83404	3.90307	3.88361	3.82449	3.91078	3.87585	3.80838	3.83245	3.89442	3.93339	3.6336	3.70091	3.79557	3.72436	3.75061
3.96849	3.99482	3.94174	3.96339	4.0011	3.95496	3.8858	3.94152	3.98066	3.98405	3.86353	3.73774	3.82026	3.82923	3.7919	3.74977	3.7571	3.7643	3.80179	3.84109	3.81475	3.85232	3.84258	3.82349	3.84956	3.33838	3.36956	3.384	3.35627	3.33866	3.84967	3.8093	3.89704	3.83271	3.88596	3.88269	3.85709	3.84358	3.95355	3.89102	3.78159	3.67981	3.71116	3.72882	3.78509
3.93557	3.9801	4.01396	3.95124	4.01145	3.95024	3.94478	3.97811	3.959	3.93785	3.83579	3.75971	3.82939	3.84245	3.80745	3.82724	3.8363	3.79627	3.83086	3.80992	3.87865	3.8551	3.85035	3.83848	3.79903	3.36363	3.36591	3.39306	3.33646	3.36453	3.78986	3.90283	3.86494	3.8709	3.82675	3.82161	3.82873	3.88149	3.95222	3.88624	3.75492	3.72705	3.74212	3.74185	3.76449
4.00143	3.94899	3.97447	3.9988	3.98248	3.93025	3.9385	3.94936	3.97665	4.0034	3.86569	3.72923	3.81427	3.81734	3.80844	3.76183	3.77066	3.78856	3.80018	3.85252	3.84897	3.86117	3.82518	3.85524	3.84247	3.37211	3.38015	3.38986	3.31706	3.38422	3.78498	3.81408	3.84941	3.92733	3.84781	3.834	3.89121	3.81716	3.94248	3.88327	3.71909	3.72563	3.78066	3.67128	3.71401
3.90866	3.99284	3.92839	4.00581	3.94081	3.91511	3.93232	3.92113	3.93368	3.96346	3.82994	3.75561	3.793	3.83755	3.83143	3.81134	3.80381	3.73307	3.81244	3.8858	3.84902	3.8276	3.86093	3.82819	3.84224	3.34482	3.35744	3.33758	3.37355	3.34263	3.82379	3.8685	3.83982	3.8387	3.84248	3.83898	3.87907	3.83702	3.98087	3.92699	3.69212	3.73252	3.68508	3.68285	3.74435
3.97092	3.94368	4.03514	3.95203	4.03284	4.00326	3.90808	3.97119	3.93744	3.96804	3.8711	3.74052	3.84183	3.82547	3.79224	3.78285	3.81527	3.81138	3.80921	3.84049	3.87058	3.86069	3.85192	3.8602	3.84125	3.35711	3.34738	3.32646	3.38553	3.29496	3.83349	3.86288	3.8269	3.81376	3.84927	3.77738	3.89112	3.88571	3.90818	3.91622	3.80033	3.77163	3.72336	3.76253	3.69014
3.95687	3.97582	4.01048	3.97081	3.97519	3.92312	3.94625	3.98649	3.94546	3.98265	3.88018	3.79372	3.81071	3.81291	3.80656	3.79569	3.80239	3.75329	3.77219	3.77671	3.84399	3.87029	3.87181	3.82092	3.85531	3.37699	3.35074	3.35149	3.37004	3.40402	3.86713	3.85117	3.84229	3.88481	3.81024	3.90051	3.84513	3.88371	3.88111	3.88555	3.74117	3.74687	3.7646	3.7385	3.69346
3.94475	3.96532	3.97859	3.93019	3.96416	3.95592	3.99038	3.94753	3.99176	3.99192	3.84237	3.77902	3.80804	3.84334	3.82082	3.80944	3.80622	3.77551	3.81071	3.82102	3.88444	3.83386	3.87969	3.8558	3.81246	3.35222	3.41432	3.33059	3.36464	3.38458	3.83879	3.89691	3.85039	3.79874	3.84604	3.85029	3.86578	3.79743	4.01976	3.89386	3.76514	3.72371	3.72835	3.76946	3.66605
3.98628	3.98203	4.01878	3.94147	4.01345	4.00421	3.99109	3.984	3.96789	3.97876	3.8376	3.7091	3.83654	3.78317	3.8174	3.80769	3.8189	3.78209	3.80291	3.80466	3.86519	3.86306	3.86459	3.8531	3.84239	3.32473	3.41779	3.35072	3.37215	3.37069	3.82787	3.85071	3.81986	3.89088	3.82526	3.82981	3.84341	3.8577	3.91954	3.84713	3.68454	3.78289	3.8022	3.77191	3.74649
4.02364	3.93529	3.96754	3.97192	4.02853	3.93509	3.89306	3.95945	3.99464	3.98944	3.84796	3.72559	3.82168	3.81608	3.83582	3.86044	3.83591	3.78578	3.74878	3.86358	3.83845	3.84767	3.83339	3.8674	3.83853	3.42172	3.36523	3.35307	3.38331	3.35217	3.86495	3.86246	3.87035	3.89709	3.83314	3.81975	3.88638	3.88043	3.85446	3.96189	3.63671	3.77877	3.71442	3.72359	3.82161
3.96077	3.96633	3.94704	3.99026	3.98166	4.00634	4.0327	3.92448	3.93744	4.02532	3.83713	3.74869	3.7848	3.80995	3.78267	3.77817	3.81161	3.73787	3.82376	3.88051	3.88267	3.90516	3.87933	3.87617	3.83536	3.3911	3.33743	3.34938	3.32713	3.38829	3.82901	3.9216	3.85555	3.84494	3.82518	3.81845	3.84423	3.85853	3.94145	3.9275	3.76319	3.7147	3.7803	3.70903	3.59336
4.00691	3.97985	3.97374	3.95578	3.9525	3.97659	3.98365	3.9758	3.99237	4.01109	3.84204	3.77093	3.79978	3.78718	3.77392	3.76409	3.83875	3.77186	3.74618	3.86062	3.8484	3.86486	3.85069	3.87194	3.867	3.35935	3.40361	3.34981	3.33335	3.38159	3.88361	3.89523	3.89601	3.80065	3.81424	3.84495	3.78315	3.86968	3.89309	3.85692	3.6998	3.74173	3.73604	3.65948	3.77354
3.94586	3.99921	3.97428	3.90395	3.95509	4.01279	3.92047	3.97179	3.89336	3.932	3.83693	3.73235	3.83094	3.79512	3.81963	3.81688	3.76756	3.71416	3.75209	3.83964	3.87013	3.83956	3.8531	3.83837	3.86446	3.35491	3.36638	3.38398	3.41126	3.31394	3.86281	3.80619	3.87616	3.87528	3.80279	3.83588	3.84706	3.89346	3.95022	3.90107	3.78864	3.70403	3.74571	3.71213	3.77964
3.99426	3.99362	3.94323	3.94199	3.95914	3.96908	3.95097	3.98583	3.98283	3.94982	3.82139	3.78417	3.83681	3.80625	3.85118	3.80613	3.83396	3.7953	3.75964	3.80349	3.86412	3.85344	3.86612	3.86343	3.87365	3.31996	3.35494	3.39202	3.34933	3.41104	3.8138	3.81131	3.84923	3.83974	3.88667	3.81959	3.83991	3.84216	3.94442	3.86292	3.75843	3.73664	3.74991	3.70109	3.75929
3.95148	4.00299	3.96284	3.97247	3.9924	4.00728	4.01025	4.02925	3.97899	4.00587	3.85961	3.75941	3.84329	3.82602	3.80904	3.8171	3.79398	3.7368	3.80766	3.91678	3.87241	3.85962	3.82608	3.84712	3.81603	3.35892	3.35137	3.35666	3.39096	3.3578	3.85397	3.90006	3.87236	3.81298	3.8485	3.88519	3.83976	3.85127	3.97119	3.89498	3.82645	3.73171	3.81957	3.70139	3.75078
3.96653	3.98228	3.95555	3.95603	3.97968	3.99063	3.93783	3.94323	3.93659	3.93256	3.83211	3.70403	3.81646	3.84013	3.81002	3.83464	3.90611	3.8046	3.80938	3.8389	3.86715	3.85907	3.87135	3.85589	3.82798	3.35084	3.33882	3.35973	3.37476	3.31063	3.81818	3.90173	3.88733	3.86792	3.86957	3.80183	3.83611	3.85673	3.90455	3.8967	3.79082	3.74738	3.72214	3.67747	3.83577
3.98003	3.99109	3.97129	3.99245	3.9605	3.98245	4.0028	3.93887	4.02455	4.01377	3.85282	3.7225	3.83359	3.78503	3.82872	3.79638	3.85155	3.80374	3.80761	3.81707	3.82916	3.88497	3.8506	3.81694	3.87247	3.33804	3.37386	3.39793	3.37719	3.38868	3.83402	3.92275	3.84092	3.84121	3.83239	3.91234	3.85168	3.84609	3.92163	3.91696	3.78166	3.66338	3.81129	3.75391	3.7951
3.98984	4.00498	4.02631	3.93224	3.99817	3.95766	3.97491	3.93917	3.93887	3.93814	3.84632	3.77773	3.83078	3.84003	3.81722	3.79503	3.83173	3.75412	3.81856	3.89202	3.8635	3.88364	3.81981	3.87697	3.88638	3.38101	3.39133	3.36153	3.37257	3.34602	3.83544	3.90917	3.85889	3.82062	3.86423	3.89661	3.91347	3.87559	3.9005	3.9289	3.90763	3.75917	3.72383	3.73395	3.78932
3.99815	3.97233	3.98415	3.95918	3.94722	3.93886	3.98864	3.93956	3.97895	3.97532	3.83928	3.74141	3.82946	3.86407	3.79009	3.78529	3.83594	3.80502	3.77492	3.90564	3.85398	3.8786	3.8308	3.88217	3.85567	3.34522	3.32571	3.37674	3.37048	3.39356	3.79546	3.90174	3.86322	3.88347	3.85048	3.84061	3.8616	3.89691	3.96816	3.87465	3.69941	3.78607	3.69508	3.70112	3.71969
3.9328	4.0037	3.97646	4.0333	3.97042	4.03565	3.97341	3.99911	3.99068	3.99911	3.85832	3.7582	3.85327	3.82351	3.87602	3.79503	3.7567	3.78319	3.81107	3.83425	3.87115	3.8525	3.87642	3.85156	3.85371	3.33836	3.36705	3.36472	3.34705	3.36758	3.82927	3.88706	3.8639	3.87962	3.87983	3.87609	3.86202	3.84234	3.92081	3.9315	3.75141	3.79902	3.73354	3.73616	3.64436
3.93938	4.0639	3.97843	3.9604	3.96008	3.9209	3.931	4.00127	3.9261	3.966	3.83754	3.78266	3.83899	3.82818	3.83845	3.76072	3.807	3.80565	3.78993	3.82205	3.84122	3.86227	3.83196	3.82382	3.87884	3.41348	3.37639	3.35325	3.33768	3.39019	3.88861	3.85298	3.88095	3.88815	3.86214	3.8977	3.8767	3.89196	3.93651	3.93458	3.76479	3.70881	3.63644	3.75695	3.7417
3.95986	3.94026	3.98393	3.93415	3.94909	3.95938	3.97796	3.9469	3.94888	3.95987	3.83202	3.71263	3.84416	3.83984	3.79035	3.83882	3.81772	3.7813	3.80274	3.91268	3.89119	3.85715	3.88298	3.8448	3.89017	3.36696	3.37886	3.38909	3.42011	3.36419	3.84258	3.85772	3.8905	3.881	3.88515	3.83442	3.88323	3.81699	3.93566	3.93431	3.78428	3.77373	3.69517	3.67289	3.70895
3.96729	3.98318	3.9835	4.00438	3.96434	3.93716	3.96962	3.98443	3.93159	3.98147	3.85209	3.80419	3.78559	3.84471	3.84804	3.78831	3.81796	3.78224	3.78498	3.91597	3.87545	3.86715	3.86651	3.83776	3.89569	3.36764	3.29874	3.33888	3.30499	3.35283	3.80625	3.86284	3.85243	3.85303	3.82098	3.84613	3.83726	3.883	3.92394	3.93783	3.72278	3.84392	3.78018	3.66394	3.71611
4.03003	3.94974	4.01181	3.95404	3.94544	3.97063	3.958	3.99087	4.01387	3.90881	3.83691	3.73577	3.85378	3.79183	3.88762	3.79316	3.82295	3.74199	3.82539	3.8842	3.85467	3.85571	3.87851	3.87101	3.86388	3.39461	3.42247	3.35934	3.38512	3.40287	3.92319	3.80732	3.85255	3.91221	3.89537	3.87278	3.83139	3.87637	3.81491	3.92812	3.75947	3.79866	3.76233	3.73843	3.70449
3.94208	3.97642	3.97686	4.00589	3.94558	4.00998	3.94418	3.92506	4.00743	4.00859	3.8561	3.7697	3.81825	3.78031	3.80454	3.84246	3.81912	3.77249	3.81254	3.82623	3.84282	3.8704	3.82287	3.88579	3.8279	3.37244	3.35924	3.38245	3.30269	3.34345	3.89555	3.84786	3.87652	3.93336	3.78491	3.85285	3.91021	3.86935	3.92188	3.95372	3.74538	3.75663	3.68676	3.69357	3.76609
4.00031	4.00195	4.00154	3.99675	3.99992	3.96017	3.99319	3.99281	3.98386	4.0095	3.84265	3.77555	3.81555	3.87218	3.89784	3.83754	3.83013	3.77815	3.75914	3.84956	3.85191	3.87241	3.88168	3.84601	3.81143	3.38068	3.38971	3.36055	3.39865	3.35391	3.87681	3.87674	3.8814	3.83471	3.86736	3.79316	3.87293	3.81924	3.94755	3.99045	3.73503	3.72828	3.69895	3.76171	3.68744
3.97845	3.94413	3.99712	3.99289	4.00177	3.98073	4.00548	3.98258	3.9824	3.95336	3.86174	3.75834	3.84827	3.85891	3.82268	3.82079	3.83373	3.81079	3.78086	3.8682	3.85485	3.86709	3.90166	3.80329	3.87661	3.40106	3.35541	3.36828	3.34611	3.33147	3.77255	3.87733	3.8344	3.85592	3.88556	3.79587	3.88718	3.81511	3.96495	3.93951	3.7974	3.775	3.80547	3.72718	3.74244
3.94756	3.99235	3.98596	3.96612	3.98672	3.91173	3.9568	3.95023	4.03156	3.96783	3.86835	3.77252	3.84883	3.84533	3.84265	3.77194	3.83507	3.80172	3.83481	3.83996	3.87409	3.88353	3.87068	3.84723	3.86111	3.38059	3.37713	3.33183	3.38248	3.33356	3.85425	3.86615	3.81105	3.81933	3.95954	3.87093	3.85981	3.85444	3.89936	3.95861	3.81759	3.72368	3.70209	3.65464	3.7044
3.98265	3.98993	3.98885	4.00385	3.97307	3.90631	3.98393	3.97301	3.93011	3.95389	3.86989	3.79271	3.8293	3.84683	3.83986	3.79291	3.74661	3.8035	3.77502	3.84352	3.8737	3.86099	3.90313	3.85261	3.90135	3.33166	3.36076	3.37992	3.34325	3.31433	3.86174	3.92057	3.81813	3.87978	3.84153	3.86443	3.81626	3.8888	3.92299	3.95542	3.77367	3.72049	3.74707	3.70547	3.7781
4.00195	3.98273	3.96917	4.00757	4.00109	3.97861	3.89707	3.96693	3.96576	3.94163	3.8793	3.73598	3.84809	3.85868	3.81406	3.79855	3.81013	3.77394	3.77396	3.83588	3.84498	3.81291	3.84651	3.86705	3.85725	3.40984	3.33803	3.39071	3.33157	3.34055	3.88166	3.90362	3.81853	3.84106	3.81419	3.88582	3.88025	3.8703	3.98875	3.93769	3.72015	3.75864	3.70354	3.6886	3.72228
3.9998	3.9986	3.93598	3.93429	3.98203	3.92549	4.01739	4.00318	4.03855	3.95484	3.88663	3.76302	3.81473	3.80725	3.8573	3.86944	3.78696	3.85353	3.83186	3.8872	3.85021	3.87975	3.83347	3.86422	3.83502	3.37313	3.36074	3.32327	3.37026	3.37228	3.82578	3.85549	3.86478	3.83585	3.86751	3.8942	3.93577	3.90401	3.88185	3.90865	3.8139	3.66011	3.75538	3.69219	3.72463
3.97424	3.97172	3.9912	3.97542	3.99918	3.9564	3.9595	3.93694	3.97325	3.91256	3.85141	3.79175	3.8485	3.81436	3.83622	3.84605	3.79509	3.81983	3.85633	3.86289	3.85945	3.86732	3.85431	3.88268	3.8571	3.38115	3.35059	3.35478	3.3152	3.34412	3.8436	3.84415	3.83936	3.84719	3.82386	3.83212	3.90306	3.89484	3.89926	3.99127	3.8364	3.71023	3.78256	3.70331	3.78076
3.97158	3.98059	3.97427	3.98969	3.96752	3.98063	4.01581	3.9531	3.9975	3.98408	3.80167	3.7662	3.84271	3.83047	3.85227	3.78486	3.86068	3.81393	3.78309	3.83916	3.86571	3.89675	3.84379	3.8865	3.82203	3.41218	3.34205	3.34157	3.42669	3.34372	3.84067	3.8877	3.90899	3.75824	3.89926	3.83919	3.86531	3.9587	3.98008	3.89211	3.83585	3.79247	3.73441	3.66387	3.75641
3.97718	3.98327	3.95249	4.03511	3.93991	3.97538	3.9991	4.01361	3.97894	3.96429	3.85077	3.76763	3.86125	3.84625	3.82027	3.83457	3.81305	3.83044	3.8363	3.83109	3.90273	3.85518	3.85006	3.87536	3.87816	3.34489	3.37228	3.36895	3.37054	3.37679	3.88522	3.92733	3.83889	3.8875	3.89071	3.9329	3.85541	3.85877	3.92476	3.89658	3.81218	3.67581	3.70899	3.7037	3.71774
4.03433	4.01715	3.98781	4.01163	3.97237	3.93583	3.97202	3.94175	4.0051	3.96651	3.79126	3.77653	3.84315	3.84954	3.8504	3.8459	3.84627	3.83672	3.83166	3.80659	3.86294	3.87152	3.88966	3.90928	3.85624	3.38724	3.36048	3.36267	3.32761	3.35612	3.80849	3.88725	3.86424	3.81523	3.83329	3.82776	3.83923	3.90154	3.91453	3.89999	3.73875	3.88913	3.74774	3.6891	3.71262
3.97393	3.98765	3.9618	3.94137	3.97057	3.9968	3.98976	3.97085	4.02078	3.96209	3.83092	3.80077	3.84543	3.86305	3.81843	3.81759	3.86095	3.79195	3.77729	3.91417	3.85378	3.83727	3.86586	3.84937	3.89514	3.38771	3.3359	3.42206	3.30841	3.37469	3.83013	3.91002	3.84417	3.85463	3.83867	3.91969	3.88588	3.87103	3.99579	3.93861	3.81642	3.77505	3.80413	3.68579	3.69727
3.94322	3.97491	4.0242	4.01834	3.93957	3.93639	4.02115	3.9473	3.9211	3.97912	3.86226	3.78081	3.84636	3.86181	3.85184	3.78294	3.8766	3.79735	3.70181	3.88237	3.85089	3.89567	3.8552	3.87017	3.84959	3.36486	3.36348	3.39325	3.41188	3.33363	3.82055	3.84182	3.80737	3.9292	3.90158	3.82593	3.90144	3.8535	3.9207	3.91327	3.73751	3.74587	3.75671	3.68912	3.75272
3.9359	3.99675	3.97933	3.99664	3.99996	3.93835	3.94342	3.93085	4.01056	3.94856	3.8617	3.77722	3.78231	3.86026	3.83961	3.81846	3.79629	3.78867	3.80995	3.86946	3.88015	3.86792	3.86497	3.8441	3.85667	3.38869	3.35856	3.34439	3.3673	3.38066	3.88342	3.89016	3.8459	3.93052	3.88003	3.85516	3.89533	3.8769	3.91446	3.89394	3.73331	3.71159	3.75592	3.75454	3.77794
3.98206	3.92689	3.94711	4.01338	3.97198	3.94161	3.96475	3.94928	3.9588	3.98644	3.83596	3.77595	3.8318	3.86728	3.83074	3.85589	3.85519	3.80699	3.79231	3.9477	3.86077	3.83201	3.86158	3.88821	3.90045	3.41305	3.36282	3.40103	3.33583	3.37604	3.91756	3.84502	3.93487	3.8879	3.93811	3.85547	3.81993	3.88973	3.92349	3.89943	3.79485	3.80805	3.78522	3.6791	3.81836
4.01384	3.97886	3.98193	3.95031	3.96887	4.01444	3.93603	3.99271	4.02076	4.00403	3.90257	3.77868	3.84198	3.84974	3.80503	3.86525	3.79325	3.80104	3.80761	3.83246	3.83981	3.84405	3.89456	3.86563	3.86252	3.3424	3.35408	3.38477	3.35356	3.3935	3.8528	3.82104	3.88258	3.82969	3.86585	3.83176	3.86808	3.83631	3.97874	4.02774	3.77027	3.69052	3.76698	3.63926	3.78412
3.99785	4.0143	4.0161	4.03008	4.06541	3.96395	3.94838	4.01034	3.98473	3.99006	3.89715	3.80329	3.81043	3.85575	3.82949	3.81652	3.81967	3.8453	3.81092	3.84246	3.88234	3.90208	3.87209	3.83736	3.86117	3.40214	3.39463	3.33658	3.36252	3.35958	3.90923	3.87182	3.84033	3.80719	3.87675	3.86811	3.92982	3.91176	3.94507	3.93071	3.79626	3.75838	3.81969	3.64622	3.71984
3.97445	3.98042	4.02687	4.01094	3.97408	3.97403	3.98301	3.95644	3.92891	4.00424	3.83852	3.78243	3.85442	3.87576	3.81444	3.84968	3.80995	3.77416	3.8453	3.87048	3.85594	3.87756	3.88129	3.87054	3.86405	3.33804	3.3605	3.37571	3.34347	3.36063	3.92176	3.86571	3.89797	3.84379	3.87414	3.86146	3.88624	3.92196	3.97631	3.98907	3.78318	3.72671	3.81702	3.70815	3.71362
3.97463	4.04905	4.0051	3.95608	3.9684	3.9605	3.96716	3.94669	3.95059	3.99761	3.87905	3.76319	3.80491	3.83364	3.84864	3.81203	3.82382	3.80056	3.78771	3.86735	3.83748	3.86658	3.89505	3.87304	3.88112	3.36674	3.36889	3.3967	3.34348	3.35845	3.84937	3.90878	3.92153	3.82767	3.82866	3.91919	3.89266	3.90918	3.9543	3.93325	3.69369	3.72207	3.87009	3.62858	3.75693
3.95455	3.98131	3.99536	3.95783	4.01062	4.04533	3.99225	3.98618	4.01308	3.95247	3.8502	3.78548	3.912	3.86672	3.85331	3.85312	3.816	3.78781	3.83585	3.86464	3.85579	3.89888	3.86317	3.85147	3.87003	3.36895	3.38717	3.33177	3.3297	3.37763	3.87764	3.91304	3.92387	3.88988	3.87135	3.8942	3.91851	3.89441	3.89246	3.93777	3.78869	3.76386	3.76318	3.64589	3.69161
3.94755	4.0041	4.07063	3.91271	3.98939	3.95493	3.94329	3.98721	3.9969	3.99407	3.88578	3.76495	3.85864	3.83676	3.82447	3.83676	3.80506	3.79454	3.80899	3.85693	3.87731	3.9074	3.86698	3.87269	3.86495	3.34112	3.36674	3.3626	3.40009	3.32694	3.95708	3.87448	3.8337	3.87011	3.80499	3.81721	3.83898	3.8916	4.04462	3.90148	3.78471	3.82315	3.75208	3.71503	3.81151
4.00534	3.99619	4.0337	3.99345	3.96446	3.96211	3.99847	3.98273	3.94137	3.98719	3.82017	3.75435	3.82768	3.85058	3.84573	3.84033	3.824	3.78883	3.82883	3.82304	3.86548	3.90071	3.84771	3.85689	3.85921	3.32829	3.36846	3.36048	3.38006	3.34002	3.87378	3.81043	3.80501	3.80301	3.90441	3.87293	3.92757	3.86883	3.99958	3.9314	3.75336	3.6825	3.79675	3.71992	3.75516
3.97567	3.99866	3.98093	4.02559	3.99473	3.94149	3.94188	4.02014	4.02964	3.97425	3.88912	3.78643	3.82792	3.79857	3.84888	3.85008	3.80725	3.81632	3.7791	3.88935	3.89056	3.85882	3.88473	3.84424	3.8851	3.41501	3.38891	3.36581	3.37764	3.30907	3.89926	3.93851	3.88056	3.87059	3.88563	3.90203	3.96238	3.92691	3.9316	3.95745	3.73873	3.75923	3.76015	3.71168	3.79054
4.00931	3.95282	3.93815	4.05298	3.99483	4.00003	3.97353	3.97752	3.97653	4.03382	3.88447	3.77772	3.83685	3.83282	3.867	3.82861	3.82751	3.84027	3.82792	3.85735	3.82979	3.88883	3.88956	3.85119	3.88085	3.36761	3.39632	3.37805	3.37357	3.37551	3.89771	3.82792	3.81452	3.84091	3.84821	3.84996	3.89017	3.99441	3.93888	3.96167	3.8221	3.83064	3.6902	3.66821	3.83348
4.01756	3.95577	4.0343	3.96223	3.96172	3.98889	3.95281	3.9562	3.96533	3.94591	3.86023	3.7785	3.88267	3.85732	3.8399	3.81883	3.85683	3.75546	3.83323	3.8886	3.89221	3.87862	3.81985	3.8384	3.87983	3.37194	3.38286	3.38354	3.3561	3.33621	3.87682	3.86248	3.77671	3.88761	3.82881	3.88192	3.9043	3.85796	3.9844	3.95439	3.73089	3.83112	3.75453	3.79291	3.68965
3.94982	3.99344	4.04505	3.95096	3.98661	3.9833	3.94686	3.96403	4.06361	3.9925	3.85874	3.81979	3.84617	3.88513	3.85142	3.82087	3.81646	3.78686	3.80314	3.92215	3.86222	3.8407	3.88298	3.87747	3.88586	3.3695	3.33792	3.35878	3.34491	3.37045	3.8919	3.93776	3.82932	3.87815	3.92066	3.90254	3.87666	3.88271	3.94097	3.97548	3.82628	3.80728	3.68716	3.78663	3.73504
3.95848	3.99705	3.98626	4.01524	3.99569	3.96099	3.99101	3.96164	3.99325	3.99444	3.84106	3.7923	3.86172	3.86652	3.83878	3.86517	3.79477	3.77317	3.82801	3.92168	3.88047	3.85138	3.8446	3.84869	3.8377	3.38224	3.32677	3.41185	3.36433	3.32003	3.90692	3.88639	3.8529	3.86455	3.90577	3.88264	3.83781	3.91577	3.88536	3.91245	3.82192	3.77715	3.7462	3.6662	3.76915
4.00587	3.99334	3.96025	3.94095	4.00346	3.95692	4.02231	3.92175	3.98936	3.92039	3.90638	3.7618	3.85859	3.82762	3.8671	3.79569	3.85986	3.78142	3.83588	3.89939	3.83483	3.87532	3.89878	3.90819	3.8572	3.33209	3.37461	3.40046	3.35595	3.4106	3.907	3.89724	3.89346	3.88741	3.89497	3.82741	3.9321	3.91175	3.94625	4.01921	3.81999	3.76861	3.75644	3.75481	3.7126
4.01915	3.95146	3.99994	3.96708	4.0523	3.94671	3.98496	3.94882	3.99763	3.98901	3.86144	3.79065	3.86878	3.84587	3.851	3.84786	3.8394	3.78617	3.87306	3.91477	3.87577	3.84103	3.90344	3.87622	3.88857	3.37405	3.34771	3.35231	3.36031	3.32273	3.86356	3.9135	3.93235	3.86559	3.90254	3.87914	3.86791	3.88802	3.92562	3.98917	3.78407	3.75512	3.79403	3.71052	3.72186
4.01662	3.99872	3.98356	3.95949	3.96785	3.95722	4.01409	3.98799	3.99403	3.95088	3.82872	3.78866	3.8188	3.84355	3.82979	3.82235	3.87282	3.80645	3.87015	3.91786	3.87611	3.87342	3.86935	3.84602	3.86821	3.37974	3.36497	3.37795	3.35283	3.32168	3.90601	3.86681	3.89508	3.89165	3.95079	3.88112	3.88021	3.93593	3.97302	3.88063	3.72348	3.80371	3.83731	3.64808	3.78708
3.95987	3.94942	4.03956	3.97671	3.99202	3.99191	3.97939	3.98334	3.95117	3.96712	3.83472	3.76051	3.89487	3.87512	3.86888	3.84338	3.86763	3.83627	3.80771	3.9021	3.85355	3.83897	3.87223	3.86041	3.89973	3.36283	3.34573	3.33861	3.37004	3.36857	3.86116	3.88638	3.92606	3.88688	3.89827	3.90317	3.88059	3.89551	4.00303	3.9406	3.82175	3.77612	3.75849	3.7134	3.77565
4.02323	4.01322	4.00554	3.99723	3.94342	3.99488	3.97041	3.99607	4.02741	3.99572	3.86971	3.7676	3.88442	3.84292	3.85667	3.81243	3.82231	3.81338	3.7834	3.88407	3.88681	3.85388	3.84585	3.86815	3.84122	3.35368	3.3919	3.33376	3.38398	3.38947	3.83604	3.88271	3.95138	3.89983	3.81296	3.80372	3.86368	3.88924	3.98951	3.99022	3.80192	3.83802	3.76321	3.73419	3.83345
3.99042	4.03828	3.99742	3.91915	4.03363	3.9553	3.99578	3.96148	4.0379	4.04084	3.87815	3.77326	3.83946	3.83057	3.85841	3.83518	3.82983	3.80491	3.82355	3.88263	3.88105	3.9009	3.93022	3.86321	3.85631	3.43036	3.36176	3.36852	3.39612	3.34245	3.8794	3.89417	3.87362	3.9416	3.89453	3.94321	3.89913	3.9094	4.00937	3.96068	3.83738	3.81854	3.71897	3.76323	3.70641
3.95934	4.01701	3.99511	4.03648	3.98758	3.99428	3.97946	3.98928	3.98521	3.89751	3.87463	3.80712	3.86352	3.84349	3.83559	3.83717	3.81927	3.7833	3.8253	3.88376	3.88698	3.85001	3.87496	3.83963	3.87653	3.41743	3.36804	3.37671	3.32941	3.32388	3.83378	3.83409	3.93714	3.8532	3.79493	3.88476	3.87571	3.94006	3.95408	3.97882	3.74949	3.70451	3.78216	3.74768	3.78241
4.00834	3.97645	4.01043	3.98333	4.01018	3.95789	3.98884	3.98867	3.9921	4.03378	3.89036	3.75188	3.8461	3.83623	3.833	3.7846	3.84845	3.81527	3.75939	3.87746	3.89316	3.90694	3.8794	3.86486	3.85125	3.36436	3.35703	3.3943	3.35382	3.33006	3.91765	3.93116	3.81071	3.86774	3.90784	3.87579	3.85847	3.8629	3.97864	3.93902	3.75753	3.72702	3.77169	3.75463	3.72401
3.92503	4.03431	4.03521	3.9564	4.01724	3.98793	4.01059	3.96773	3.91223	3.98518	3.86293	3.77113	3.85634	3.87678	3.83158	3.86782	3.85245	3.83304	3.81855	3.87149	3.86092	3.90276	3.88093	3.9071	3.87894	3.37692	3.36405	3.35637	3.34771	3.37592	3.81976	3.89728	3.88009	3.84963	3.82159	3.93047	3.93021	3.9267	4.00131	3.97151	3.74582	3.8126	3.74179	3.70971	3.82984
3.94389	3.98961	4.03251	3.99329	4.01018	4.00574	3.98459	3.95678	4.0048	4.01698	3.85969	3.81678	3.86486	3.85438	3.8787	3.86974	3.84629	3.82548	3.86711	3.87726	3.86277	3.89871	3.88192	3.91943	3.89928	3.36547	3.36127	3.34345	3.38933	3.36681	3.87427	3.92185	3.94106	3.86452	3.88053	3.90649	3.85991	3.90855	3.93236	3.93116	3.7609	3.74742	3.75843	3.68738	3.71382
3.9451	3.99243	4.0266	3.99934	4.00129	4.01789	4.06889	4.0101	3.97343	3.98974	3.87498	3.82466	3.83781	3.77341	3.85966	3.83562	3.83006	3.81882	3.82276	3.88741	3.85901	3.85499	3.8531	3.88338	3.8871	3.35839	3.37168	3.36097	3.36165	3.35587	3.90023	3.84722	3.92929	3.85342	3.94713	3.94035	3.87642	3.89866	3.91762	3.98879	3.77649	3.8533	3.80921	3.73515	3.85028
4.00041	3.99425	4.01454	4.00567	3.9617	3.9509	4.03957	4.00195	3.94786	4.01357	3.84137	3.79457	3.89073	3.80966	3.88789	3.81894	3.86689	3.82284	3.85732	3.86047	3.88956	3.8622	3.90044	3.82895	3.91086	3.37254	3.35416	3.36586	3.37799	3.34894	3.87408	3.91319	3.88629	3.89178	3.93084	3.86839	3.89408	3.84686	3.95044	3.90539	3.86605	3.80058	3.73454	3.71975	3.72058
3.97707	3.96149	3.9938	3.99398	3.97306	3.9857	3.94728	3.94397	4.031	3.99193	3.90793	3.78831	3.85299	3.87765	3.84456	3.85105	3.78372	3.82151	3.84602	3.88933	3.88895	3.87067	3.87174	3.89688	3.82998	3.3671	3.35658	3.41301	3.34151	3.37303	3.82889	3.95707	3.97504	3.90589	3.92628	3.94609	3.93443	3.88253	3.96414	3.91807	3.81427	3.80887	3.75315	3.66802	3.79534
3.99628	4.03406	4.04877	3.95098	3.98492	4.01111	3.94228	3.95562	3.99746	3.985	3.83636	3.76662	3.87949	3.79189	3.83903	3.88639	3.87071	3.83403	3.77616	3.88518	3.87741	3.89304	3.90123	3.87021	3.87329	3.36927	3.40942	3.45651	3.39457	3.30909	3.82943	3.91344	3.92591	3.89509	3.85867	3.91269	3.91078	3.94534	4.00851	3.96846	3.77686	3.82494	3.73727	3.72648	3.80125
4.00431	3.96981	4.03148	4.02868	3.98768	3.98662	4.01632	3.94955	4.04336	3.96612	3.86965	3.81106	3.88476	3.9011	3.8687	3.82432	3.8618	3.83685	3.82967	3.88058	3.87509	3.84598	3.84236	3.88426	3.91978	3.36155	3.34632	3.37457	3.39227	3.37153	3.87585	3.86171	3.92718	3.8848	3.9278	3.90719	3.88581	3.90946	4.0293	4.01216	3.78835	3.74972	3.75532	3.743	3.81395
3.97165	3.94757	4.04794	3.95489	4.02741	3.98506	4.0014	3.98436	3.96629	3.98297	3.9126	3.85021	3.81794	3.86173	3.88662	3.81353	3.83411	3.84977	3.85793	3.85919	3.92476	3.87181	3.86343	3.87833	3.85474	3.38332	3.35781	3.34669	3.33468	3.37247	3.88633	3.91536	3.93528	3.91231	3.89396	3.96098	3.87525	3.82744	4.0081	3.96378	3.79304	3.82681	3.72998	3.67922	3.81354
4.0236	4.04022	3.99703	4.01659	3.95514	3.97044	3.96673	3.99084	3.96126	4.00224	3.83167	3.80093	3.8151	3.8346	3.83912	3.79234	3.86892	3.87964	3.8576	3.9075	3.94206	3.89427	3.85564	3.89587	3.92737	3.39361	3.38765	3.3595	3.3228	3.3708	3.86418	3.9521	3.93241	3.85374	3.95558	3.91521	3.88	3.95954	3.91901	3.93347	3.79025	3.8001	3.81993	3.69561	3.83474
4.01005	3.99511	3.98785	3.98	4.01354	3.98364	3.95274	4.04478	4.01371	3.93821	3.86857	3.80119	3.86558	3.88885	3.84704	3.86207	3.84775	3.8057	3.86743	3.88763	3.87125	3.88882	3.90556	3.83502	3.91783	3.3704	3.32717	3.38424	3.38929	3.33562	3.86868	3.98675	3.99547	3.89293	3.88026	3.90679	3.91448	3.98285	3.93176	3.94466	3.73513	3.70793	3.82967	3.76151	3.78383
4.03198	4.02688	4.00459	3.97104	3.99863	4.02716	3.97202	3.98899	3.99209	3.96484	3.8751	3.82156	3.86909	3.85377	3.86154	3.8328	3.88822	3.8222	3.79328	3.91598	3.86048	3.81758	3.93636	3.81648	3.86036	3.37797	3.36585	3.38717	3.35794	3.35162	3.85119	3.9527	3.88503	3.84041	3.92645	3.87808	3.98902	3.92847	3.98411	3.87952	3.74501	3.70805	3.847	3.75824	3.76409
3.98802	3.96889	4.00611	3.97202	3.99024	3.95444	3.9242	3.96455	3.97829	3.95998	3.91268	3.80062	3.82962	3.84365	3.86576	3.84679	3.82945	3.8043	3.8695	3.89623	3.86961	3.90715	3.88985	3.91188	3.91353	3.35826	3.34244	3.39397	3.37139	3.40072	3.94848	3.87668	3.93097	3.82778	3.84165	3.96089	3.91401	3.8959	4.01864	4.03673	3.73484	3.75851	3.824	3.71478	3.74294
3.96899	4.03438	4.01202	4.00661	4.00484	3.98206	3.97275	3.96881	3.98872	4.00361	3.89677	3.80767	3.84354	3.83694	3.83609	3.82565	3.84026	3.86665	3.83695	3.90358	3.8869	3.90971	3.87222	3.86057	3.87118	3.37283	3.34268	3.3688	3.36839	3.40366	3.91114	3.9432	3.93355	3.96576	3.9006	3.89424	3.89076	3.98797	3.9413	4.0529	3.75679	3.83412	3.79074	3.71663	3.84749
3.97101	3.96396	4.01585	3.95043	4.00117	4.00846	3.99159	3.98117	3.98938	4.01918	3.88138	3.77096	3.87521	3.86609	3.86049	3.86183	3.83864	3.85598	3.8404	3.9039	3.87084	3.90704	3.8265	3.8685	3.89595	3.40206	3.3753	3.36375	3.35819	3.32458	3.9391	3.84916	3.93744	3.89415	3.92548	3.83737	3.86496	3.84273	3.99858	3.98887	3.7761	3.79249	3.72207	3.68353	3.76469
4.06662	3.94886	3.95924	3.96071	4.00758	4.00236	3.98624	4.02017	4.03929	3.95642	3.86472	3.77815	3.83356	3.82565	3.81704	3.83284	3.87556	3.78246	3.83778	3.90509	3.89996	3.86692	3.8753	3.89131	3.90734	3.30983	3.35936	3.35829	3.3969	3.34908	3.86973	3.96414	3.86773	3.90875	3.83435	3.9576	3.86795	3.94534	3.90244	3.9927	3.73694	3.80865	3.79217	3.68456	3.78789
4.00917	3.99342	4.00424	4.0186	3.97949	3.95453	3.99996	3.96871	3.98389	3.98106	3.89508	3.79668	3.83604	3.82695	3.896	3.86287	3.87436	3.84551	3.8483	3.8374	3.86874	3.88925	3.85599	3.91095	3.85977	3.40765	3.3801	3.42352	3.34417	3.33947	3.8642	3.91887	3.85186	3.8695	3.8572	3.90797	3.94249	3.9318	3.95577	3.96464	3.81701	3.83517	3.80231	3.67995	3.85375
3.94466	3.98903	4.06673	4.01896	4.01041	3.92955	4.00886	3.96858	3.97307	3.94919	3.84686	3.83737	3.87206	3.86736	3.87541	3.85631	3.84461	3.82116	3.82541	3.87032	3.85886	3.88602	3.88571	3.86825	3.91632	3.36579	3.40071	3.39551	3.39052	3.36811	3.96153	3.92338	3.95706	3.83586	3.87109	3.94923	3.91653	3.93633	4.02019	3.8966	3.78924	3.78689	3.73718	3.69845	3.70247
4.0672	3.97984	3.9913	3.94052	4.0271	4.00735	3.96226	3.96614	3.92691	3.98773	3.89887	3.81629	3.84458	3.89611	3.84293	3.85959	3.82248	3.79123	3.90014	3.87416	3.88665	3.87706	3.90151	3.86703	3.8572	3.37073	3.38661	3.3526	3.3587	3.36805	3.85391	3.92289	3.87016	3.85694	3.87787	3.97829	3.94288	3.89988	3.98248	3.94569	3.83742	3.75572	3.71644	3.63781	3.76829
3.97288	4.00712	4.00695	4.00302	3.99972	4.02645	4.01796	4.004	4.00873	3.98844	3.90954	3.84196	3.85713	3.84933	3.91092	3.82095	3.89122	3.84131	3.8556	3.87127	3.85914	3.88359	3.87203	3.87035	3.88378	3.34981	3.32497	3.34543	3.39525	3.3583	3.89734	3.89108	3.89555	3.90508	3.9411	3.87629	3.92576	3.89447	3.98596	3.92696	3.80084	3.8036	3.78431	3.67482	3.78931
3.95052	3.9659	4.02543	4.02537	3.95653	3.959	4.01012	3.99967	4.01199	4.01627	3.87824	3.77863	3.8742	3.87618	3.88075	3.85555	3.887	3.80497	3.87956	3.93081	3.90683	3.86986	3.87594	3.89346	3.88743	3.40745	3.40287	3.38619	3.35812	3.37793	3.89378	3.80483	3.93885	3.95245	3.92717	3.89555	3.93247	3.98486	4.04763	4.01201	3.87047	3.77168	3.76266	3.69052	3.81355
3.98971	4.0224	3.9875	4.02289	3.9622	3.98246	4.05131	3.97557	3.95768	3.98611	3.88983	3.8148	3.88703	3.87542	3.87697	3.86488	3.87064	3.80591	3.85022	3.94631	3.88846	3.863	3.89324	3.90279	3.86256	3.33429	3.34784	3.37511	3.4093	3.3884	3.91134	3.80506	3.85537	3.81373	3.94807	3.94143	3.87843	3.90051	3.94715	3.96045	3.78339	3.75507	3.8127	3.70999	3.82768
4.00516	3.99858	4.0095	3.96482	4.01209	4.01653	4.00318	3.93316	3.94042	3.97073	3.88606	3.79977	3.88413	3.89424	3.82905	3.88311	3.86739	3.85754	3.77967	3.91262	3.9099	3.89932	3.88858	3.90438	3.92006	3.35311	3.33933	3.35732	3.39171	3.42514	3.88711	3.88116	3.91385	3.9091	3.87817	3.92333	3.9032	3.9261	4.00028	3.98471	3.7433	3.79538	3.82365	3.73301	3.81077
3.99707	3.93235	4.03273	3.96579	3.98165	3.98666	3.99069	3.99456	4.01265	4.02378	3.90312	3.79166	3.87942	3.83866	3.88594	3.7545	3.89078	3.84001	3.87181	3.91918	3.87277	3.89048	3.87762	3.89573	3.89591	3.35599	3.40393	3.37816	3.37571	3.34177	3.92171	3.89142	3.85554	3.93884	3.89657	3.9455	3.99769	3.89139	3.99267	3.97802	3.82382	3.74319	3.81016	3.69629	3.73069
4.04578	4.04934	4.02577	4.00477	3.99662	3.96175	3.96505	3.98375	4.028	4.01558	3.86226	3.82665	3.83289	3.8425	3.87728	3.83692	3.88529	3.83139	3.84137	3.88046	3.91348	3.86423	3.92822	3.88657	3.86876	3.37519	3.39052	3.35234	3.40653	3.42873	3.95688	3.96681	3.91936	3.91805	3.92252	3.91538	3.8955	3.96891	3.94473	4.03095	3.81154	3.79664	3.80324	3.7213	3.75733
3.99485	3.98144	4.02851	3.99693	3.95964	3.97925	4.00289	4.0237	4.04405	3.95515	3.85433	3.80956	3.83779	3.90174	3.87216	3.85134	3.83023	3.8239	3.84773	3.86617	3.91998	3.90832	3.88248	3.88005	3.88633	3.39357	3.35817	3.33187	3.34038	3.35406	3.83436	3.91655	3.84356	3.82528	3.96487	3.9215	3.95315	3.88417	3.97271	3.96539	3.86056	3.82746	3.6885	3.69715	3.8013
3.98172	4.02037	3.98732	4.0319	3.9934	3.98118	4.05017	3.99983	3.96697	4.00644	3.87474	3.79719	3.84537	3.86953	3.85487	3.85517	3.88393	3.81916	3.8021	3.84963	3.90189	3.91363	3.8695	3.87325	3.877	3.34943	3.3277	3.37944	3.32143	3.34542	3.86764	3.88803	3.90661	3.96895	3.85607	3.95233	3.8579	3.88589	4.01865	3.97577	3.90719	3.79521	3.81596	3.84682	3.86307
4.05037	4.02978	3.99146	4.00282	4.00708	4.00979	4.00863	4.02043	3.98285	3.96003	3.89139	3.8379	3.88486	3.89813	3.85621	3.84188	3.88009	3.84473	3.88622	3.88043	3.85158	3.87478	3.87461	3.88328	3.93495	3.37075	3.38068	3.40151	3.34541	3.36086	3.91434	3.95219	3.93275	3.88655	3.94181	3.96605	3.88476	3.94813	4.0053	3.99168	3.73706	3.86387	3.76502	3.68252	3.81095
4.0021	4.01956	4.02158	4.01414	4.01864	4.02	3.98742	4.01059	3.99125	3.95185	3.89126	3.80049	3.90286	3.89642	3.8477	3.81253	3.83632	3.8282	3.84487	3.90209	3.87982	3.92983	3.88255	3.86098	3.90469	3.37461	3.40142	3.39035	3.38014	3.38899	3.9306	3.88624	3.94473	3.93612	3.96004	3.88838	3.92341	3.91153	3.96825	3.95937	3.79093	3.81008	3.8274	3.74786	3.75594
3.96153	4.03008	4.01672	3.97435	3.99987	3.98808	3.9739	4.01989	3.98925	4.00362	3.88817	3.83369	3.89868	3.85492	3.88983	3.86288	3.82778	3.84923	3.95433	3.97264	3.88574	3.89517	3.8847	3.86268	3.88889	3.41261	3.36712	3.35261	3.36329	3.31494	3.94092	3.88827	3.93875	3.95858	3.93325	3.87858	3.87535	4.04023	3.99327	3.99102	3.81436	3.8477	3.80074	3.73785	3.80365
3.98347	4.01715	3.99242	3.99002	3.95507	4.03753	3.93242	4.00924	3.95627	4.02988	3.94675	3.80151	3.86134	3.86573	3.86809	3.84385	3.86756	3.84687	3.87057	3.9026	3.88807	3.92181	3.88289	3.91264	3.88236	3.38597	3.35289	3.40497	3.37585	3.37975	3.87006	3.9024	3.87602	3.90704	3.88863	3.90054	3.9145	3.91494	3.9777	3.945	3.77425	3.74627	3.73928	3.75303	3.76849
4.00548	3.99174	4.01383	4.03445	3.98293	4.02263	3.977	3.95425	3.99748	3.95979	3.85682	3.80761	3.88259	3.861	3.8702	3.82993	3.88195	3.8666	3.84291	3.92293	3.91553	3.94006	3.87137	3.89831	3.89593	3.33867	3.3806	3.35476	3.35489	3.3951	3.82998	3.94588	3.87471	3.87618	3.91682	3.91764	3.95319	3.96178	4.015	4.01298	3.74215	3.71517	3.77203	3.73139	3.80438
4.00079	4.01668	4.04734	3.97465	3.96032	3.98727	3.97144	3.98408	4.00091	4.02527	3.87207	3.77379	3.85667	3.8825	3.87614	3.85679	3.91686	3.86933	3.867	3.89172	3.90747	3.87714	3.88793	3.88709	3.89649	3.36549	3.37892	3.38311	3.31889	3.3334	3.89704	3.91443	3.90379	3.90118	3.88847	3.91239	3.86382	3.85407	3.99482	4.02733	3.82266	3.76988	3.7713	3.65694	3.77254
3.9771	3.97534	4.00876	4.00375	4.04821	4.01518	3.98582	4.0001	4.02743	3.97397	3.87742	3.81974	3.81298	3.89826	3.87896	3.89402	3.82057	3.87109	3.81318	3.96117	3.92777	3.90869	3.90993	3.90385	3.91113	3.3986	3.36131	3.40011	3.34803	3.36037	3.90042	3.92401	3.89021	3.82531	3.93122	3.88542	3.9105	3.91922	4.00081	4.00922	3.81599	3.80345	3.73984	3.75761	3.75982
3.97272	3.99255	3.98215	3.99678	3.97945	4.02678	3.99315	4.02649	3.97479	4.03249	3.86483	3.81415	3.8306	3.8296	3.85834	3.91526	3.88025	3.80187	3.86252	3.92272	3.87286	3.94136	3.89042	3.87096	3.89492	3.37534	3.35939	3.32925	3.39051	3.39503	3.94102	3.93516	3.91956	3.86161	3.95109	3.96454	3.88889	3.89059	4.00921	3.96752	3.77833	3.75478	3.67943	3.69316	3.83745
4.02503	4.04892	3.99925	3.9737	3.94429	4.00277	4.02886	4.02505	3.97316	3.95704	3.82717	3.79662	3.90238	3.86833	3.84851	3.83458	3.8799	3.7794	3.88622	3.92067	3.92834	3.93991	3.87212	3.86949	3.8994	3.34739	3.32643	3.39792	3.34457	3.37402	3.93991	3.95103	3.93976	3.87378	3.86936	3.91099	3.95227	3.93501	4.00465	4.02929	3.7926	3.85643	3.75074	3.73734	3.7905
4.01517	3.99671	4.05444	4.005	3.9562	4.02209	3.94921	3.99175	3.9979	3.98124	3.87988	3.83516	3.91626	3.84341	3.86013	3.90271	3.87374	3.87895	3.85779	3.89546	3.8759	3.90641	3.89002	3.90449	3.88558	3.36724	3.3613	3.34437	3.36157	3.33981	3.92381	3.95434	4.00903	3.92463	3.93647	3.91714	3.88575	3.93679	4.02596	3.94421	3.80122	3.74278	3.80868	3.78781	3.82051
4.0077	4.00733	3.98434	4.03254	4.01286	4.00293	4.00293	3.99411	3.99301	3.9815	3.91367	3.80149	3.84605	3.83832	3.89956	3.85304	3.90713	3.80463	3.8773	3.92513	3.85925	3.86773	3.88051	3.88699	3.87689	3.33288	3.37542	3.35666	3.35884	3.38045	4.02759	3.95545	3.88384	3.88103	3.89698	3.93649	3.98582	3.94504	3.95636	3.88851	3.71589	3.76425	3.84298	3.73963	3.78852
3.97189	4.01857	3.98822	3.93318	4.01085	4.02255	4.02709	4.02986	3.98117	3.99874	3.91958	3.85572	3.90884	3.841	3.90853	3.83712	3.911	3.83906	3.89428	3.95214	3.88678	3.89968	3.88415	3.88038	3.86436	3.4388	3.38501	3.34774	3.34053	3.37559	3.80666	3.92076	3.89498	3.90631	3.84324	3.91668	3.92162	3.90632	3.93536	3.9779	3.77284	3.72363	3.74139	3.67817	3.85072
3.98298	3.97251	3.99549	4.02306	4.02364	3.97055	4.01283	3.95937	3.97392	4.07517	3.91573	3.82655	3.86317	3.84372	3.89979	3.88139	3.84529	3.85811	3.85495	3.92892	3.90693	3.90242	3.88222	3.89333	3.86494	3.36077	3.40696	3.34923	3.35487	3.36921	3.94117	3.97562	3.92653	3.89492	3.96429	3.89499	3.88213	3.96516	4.02261	4.03503	3.80297	3.75076	3.79043	3.67683	3.80379
4.00081	3.93671	3.97824	4.00934	4.02895	4.03617	4.02435	3.97658	4.00714	4.04857	3.83465	3.83359	3.87453	3.93484	3.87668	3.8663	3.89492	3.84732	3.87466	3.91083	3.85907	3.8835	3.88842	3.95487	3.91217	3.4039	3.39652	3.36983	3.39627	3.33793	3.91366	3.89428	3.94616	3.84078	3.87543	3.94623	3.95464	4.00562	4.03482	3.98223	3.79387	3.75529	3.84212	3.6684	3.79234
3.9569	3.98743	3.98075	3.94198	3.99971	4.03216	4.03	3.94411	4.06794	3.96555	3.8985	3.81778	3.86855	3.84931	3.86062	3.87826	3.91979	3.85732	3.8918	3.91928	3.89704	3.95065	3.87753	3.88219	3.91091	3.32869	3.34354	3.42278	3.3755	3.39132	3.95078	3.91619	3.90992	3.94928	3.95127	3.86421	3.95714	3.92066	4.00706	3.97521	3.81966	3.88341	3.74621	3.69745	3.79301
3.99998	4.01898	4.03109	3.95845	4.02235	4.01119	4.00731	4.05656	3.97685	4.018	3.92043	3.84928	3.87776	3.83375	3.84086	3.89835	3.90111	3.93257	3.86921	3.86524	3.90181	3.9412	3.88315	3.90365	3.88183	3.38278	3.30989	3.41128	3.34598	3.36051	3.91461	3.90432	3.91798	3.85691	3.83483	3.86165	3.95692	3.96012	3.95104	3.99809	3.78053	3.81976	3.85401	3.72426	3.78696
3.94604	4.00884	4.01621	3.99615	4.01886	4.02795	3.98517	3.95015	3.97814	4.01133	3.88851	3.82492	3.9138	3.89893	3.89412	3.93396	3.876	3.91247	3.89658	3.91927	3.9321	3.93739	3.89353	3.89675	3.87406	3.3604	3.39552	3.38505	3.33844	3.35381	3.95821	3.94636	3.89084	3.86105	3.84981	3.95051	3.88345	3.97499	4.04697	4.02934	3.81232	3.71976	3.89861	3.68982	3.75106
3.99866	4.02355	3.95124	4.02837	4.01285	3.95534	4.05938	4.03192	4.02247	3.94183	3.89365	3.83168	3.87177	3.86407	3.92126	3.95008	3.8637	3.86125	3.80764	3.93365	3.87518	3.8893	3.90472	3.89292	3.8703	3.36394	3.3632	3.38313	3.40135	3.36929	3.82107	3.93075	3.96349	3.9337	3.96257	3.94982	3.94162	3.946	4.01434	4.05234	3.75596	3.80964	3.80172	3.7346	3.74917
3.99554	4.01047	4.0213	4.0279	4.02526	3.95263	3.99948	4.00532	3.9743	4.04054	3.91013	3.8247	3.87405	3.84558	3.86476	3.88909	3.87628	3.85397	3.90031	3.9732	3.88543	3.90728	3.88313	3.92235	3.91196	3.39765	3.35396	3.38789	3.35963	3.34704	3.9134	3.92764	3.89247	3.87052	3.8858	3.90912	3.9288	3.92422	3.99234	3.99071	3.89657	3.75016	3.79336	3.73436	3.77957
3.99345	3.9617	3.98078	4.00765	4.00828	4.02487	3.97461	3.99349	4.01951	4.01069	3.88903	3.83523	3.86024	3.88948	3.92003	3.85595	3.83779	3.87245	3.86929	3.90591	3.88874	3.87685	3.92972	3.93654	3.92669	3.35034	3.39829	3.30985	3.33399	3.38049	3.99417	3.92424	4.00546	3.87272	3.94733	3.96651	3.93751	3.9647	3.93609	3.92679	3.86174	3.77363	3.74683	3.71277	3.83962
4.02032	4.00083	3.95841	4.00029	3.98576	4.01825	4.01514	3.94959	4.0045	4.02358	3.90165	3.80676	3.85677	3.90139	3.8762	3.86195	3.88085	3.87031	3.82499	3.91309	3.90206	3.92582	3.90063	3.92874	3.86431	3.32203	3.3909	3.40142	3.33689	3.34486	3.83015	3.90486	3.87432	3.94467	3.94094	3.89839	3.94176	3.90678	4.02445	3.98221	3.78126	3.82098	3.751	3.75641	3.78328
4.01943	3.98193	4.08284	3.96268	3.96351	3.98444	4.02725	4.00143	4.01243	3.9943	3.85789	3.81656	3.87667	3.89615	3.85908	3.89369	3.86862	3.82372	3.90368	3.90861	3.91102	3.87196	3.92411	3.9122	3.91247	3.40845	3.36962	3.39405	3.36674	3.35239	3.94068	3.8792	3.9028	3.80923	3.92923	3.96563	3.9223	3.92687	3.98609	4.03299	3.76869	3.74467	3.86382	3.75125	3.79755
4.05574	4.01979	4.07026	4.03617	3.97243	3.97866	3.99216	3.98072	4.02586	3.95891	3.89794	3.81425	3.85338	3.84492	3.86808	3.87377	3.8866	3.86933	3.83365	3.96927	3.92218	3.92802	3.90721	3.86014	3.89738	3.361	3.41637	3.38525	3.3549	3.3738	3.90467	3.94227	3.90857	3.94925	3.93303	3.99682	3.9902	3.93027	3.9727	4.01247	3.84423	3.82667	3.82802	3.67711	3.85912
4.00237	4.02721	4.0177	3.9822	3.97196	4.01755	4.04279	4.00797	4.0331	4.03967	3.88901	3.83703	3.86987	3.89948	3.91446	3.89078	3.8873	3.84669	3.88884	3.92699	3.9194	3.90417	3.92878	3.88869	3.86643	3.38627	3.35187	3.37864	3.35107	3.37883	3.92469	3.98752	3.93423	3.96124	3.88832	3.90041	3.84798	4.02925	4.02329	3.99104	3.90541	3.88302	3.81311	3.73404	3.8547
3.99685	4.03171	3.97877	4.01291	4.00408	4.06155	4.01148	3.97407	3.99771	3.99282	3.90563	3.87265	3.88347	3.87703	3.85413	3.81206	3.86979	3.84942	3.88157	3.96917	3.88359	3.90454	3.91527	3.89621	3.91317	3.36701	3.36781	3.32695	3.34815	3.38658	3.94212	3.87153	3.9489	3.98036	3.90124	3.89066	3.96396	3.90993	3.9386	4.01684	3.86612	3.78615	3.79219	3.75277	3.85805
4.02047	4.03596	4.00502	4.04937	4.05382	4.00628	4.04123	4.02754	4.03009	4.02235	3.89792	3.84556	3.87024	3.87581	3.85956	3.85207	3.88143	3.81297	3.83095	3.93636	3.87276	3.8645	3.90493	3.92387	3.9135	3.34831	3.41396	3.32149	3.37843	3.41803	3.94461	3.92741	3.87907	3.9067	3.91883	3.94127	3.94215	3.98209	3.98801	4.02072	3.77945	3.85982	3.81416	3.83625	3.81885
4.0317	4.02873	4.05674	3.98777	4.0117	4.03941	4.05791	3.97174	4.02936	3.98062	3.84324	3.82945	3.85894	3.87149	3.86271	3.89763	3.86773	3.87755	3.82388	3.90098	3.89463	3.91441	3.91696	3.87237	3.87884	3.36848	3.39078	3.35435	3.36963	3.33301	3.97459	3.94969	3.88342	3.90295	3.86838	3.9598	3.92138	3.95425	4.02984	4.01876	3.85342	3.85206	3.80934	3.76926	3.83563
4.03365	4.01861	4.04834	4.05124	3.96898	4.03742	4.02007	4.01077	4.01588	4.02479	3.9	3.84672	3.90572	3.83917	3.92059	3.87593	3.93273	3.92008	3.89461	3.89072	3.91601	3.93793	3.91583	3.90676	3.90214	3.36694	3.38626	3.39907	3.31518	3.3149	3.94018	3.90098	3.89762	3.91395	3.92231	3.93951	3.91925	3.9458	4.05266	3.98229	3.76238	3.84373	3.74649	3.71666	3.82366
3.9979	4.01628	3.97549	4.04263	4.0518	4.04302	4.01901	3.98812	4.01607	4.01883	3.85426	3.8207	3.87412	3.89678	3.89262	3.89624	3.82585	3.90512	3.82752	3.90262	3.89274	3.91588	3.91677	3.91279	3.95783	3.37133	3.38196	3.38367	3.38733	3.38211	3.90495	3.99661	3.90813	3.91287	3.98586	4.00945	3.93941	3.89561	4.01673	4.01165	3.87286	3.842	3.79293	3.74556	3.83059
4.0072	3.97461	4.03057	4.00356	4.06088	4.03821	4.05413	4.01761	3.96563	4.0121	3.90189	3.84168	3.88985	3.91403	3.92471	3.88851	3.90617	3.87874	3.88596	3.91652	3.90119	3.91641	3.88702	3.90343	3.90494	3.33654	3.3789	3.38459	3.36177	3.40133	3.89523	3.91532	3.92606	3.9226	3.96199	3.91314	3.92558	3.98167	3.9107	4.03987	3.84354	3.81152	3.84761	3.68594	3.83621
4.02951	4.02653	3.97184	3.97984	3.9683	3.97172	4.01392	3.98353	3.97443	4.03375	3.87519	3.89908	3.87951	3.84696	3.88953	3.8763	3.89335	3.90137	3.87893	3.93787	3.92257	3.92252	3.8996	3.90446	3.88383	3.36551	3.37451	3.4124	3.38638	3.42218	3.89634	3.93258	3.95673	3.9743	3.9329	3.92674	3.99202	3.99758	4.02426	3.97722	3.85972	3.7563	3.74516	3.74541	3.86388
4.00645	4.00272	3.99	4.01548	3.96405	4.0381	4.09056	4.07225	3.97786	3.98865	3.91765	3.83587	3.88945	3.88265	3.91401	3.89877	3.82681	3.84688	3.8897	3.92548	3.87421	3.89745	3.90199	3.84967	3.90002	3.36544	3.31992	3.40586	3.34863	3.34523	3.81692	3.92958	3.89457	3.90492	3.94995	3.98777	3.96359	3.98322	4.01796	4.06562	3.86802	3.76141	3.84935	3.78752	3.90475
4.01417	4.00877	3.99136	3.97445	3.97187	3.96278	3.97599	3.96838	4.06864	4.04516	3.91002	3.88823	3.90538	3.87067	3.93063	3.86579	3.91781	3.85937	3.90543	3.91709	3.89396	3.87209	3.9381	3.91552	3.89019	3.37309	3.37158	3.34094	3.33777	3.41986	3.94706	3.9951	3.94625	3.90309	3.90949	3.99153	3.97776	3.90919	3.99952	4.01952	3.79675	3.81204	3.81234	3.81026	3.79756
4.00704	4.01556	3.96484	4.0353	4.00265	4.04576	4.03367	4.01804	4.06311	3.99085	3.88521	3.84396	3.89037	3.87999	3.87904	3.88069	3.85672	3.84129	3.91504	3.97223	3.93164	3.91458	3.90294	3.87481	3.86861	3.37826	3.38241	3.38087	3.30766	3.38623	3.94156	3.90114	3.92398	3.88258	3.97125	3.95973	3.88887	3.97599	4.07192	3.99347	3.82252	3.86802	3.86571	3.80586	3.84171
4.02783	3.96903	4.05231	4.01442	4.00996	4.02081	3.99006	4.00781	4.03627	3.98669	3.87192	3.85141	3.87624	3.9209	3.8828	3.91613	3.87164	3.92109	3.8719	3.91646	3.8747	3.92781	3.93696	3.90295	3.88121	3.36059	3.39532	3.34839	3.4315	3.34914	3.91881	3.99913	3.91491	3.88863	3.93115	4.01157	3.96763	3.97897	3.96963	4.02039	3.8099	3.80934	3.89565	3.7376	3.87451
3.95952	4.01527	3.98793	3.96372	4.02226	4.04018	4.0022	4.03325	4.00431	3.98454	3.904	3.82837	3.92471	3.90166	3.84739	3.89781	3.94838	3.88128	3.90613	3.9211	3.90732	3.91503	3.88725	3.89022	3.89371	3.35832	3.36472	3.36451	3.32592	3.37816	3.92737	3.83442	3.86544	3.9219	4.00378	3.98164	3.99395	3.91539	4.0194	3.97759	3.86853	3.75699	3.74112	3.74913	3.81315
4.03959	4.0242	4.00471	3.96929	4.01314	4.02494	3.96923	4.01776	4.02263	3.98517	3.92327	3.8568	3.90623	3.89313	3.87162	3.92586	3.88539	3.90229	3.84676	3.90084	3.9198	3.93821	3.9096	3.9528	3.88871	3.36907	3.35088	3.34404	3.369	3.39031	3.96622	3.91125	3.90497	3.92418	3.93146	3.98887	3.93797	4.01957	3.93698	3.98699	3.93357	3.88329	3.82253	3.85135	3.72865
3.98644	3.98511	4.03135	3.99887	3.96389	3.98338	4.01751	4.01401	4.06157	4.02898	3.87266	3.87455	3.92621	3.86782	3.91064	3.886	3.93272	3.81141	3.91604	3.90575	3.88504	3.9364	3.90013	3.91824	3.87519	3.36438	3.31816	3.37246	3.38139	3.33669	3.89275	4.02385	3.95537	3.97177	3.92241	3.97001	3.9282	3.91445	3.98535	4.04092	3.879	3.82722	3.83287	3.81106	3.81142
3.99765	4.01522	4.02492	3.98111	4.02426	4.04192	3.99451	4.01533	4.01393	3.94427	3.90412	3.81755	3.90405	3.84897	3.90573	3.86493	3.90414	3.8549	3.88416	3.93748	3.89435	3.93267	3.9054	3.91589	3.90745	3.4066	3.36361	3.4162	3.39654	3.34418	3.90638	3.91021	3.90778	3.95513	3.89808	3.93073	4.00096	4.02812	4.07147	4.00731	3.84296	3.84255	3.85347	3.62825	3.78046
4.00662	4.07435	4.01933	3.97582	4.05091	4.04834	4.01164	3.98125	4.0322	4.04592	3.87931	3.83089	3.88373	3.86737	3.91664	3.82553	3.899	3.8327	3.85356	3.91835	3.94321	3.90973	3.93116	3.90975	3.93874	3.40727	3.37658	3.37266	3.35172	3.39434	3.94572	3.97216	3.93516	3.94318	3.85242	3.89712	3.94256	3.96201	3.96022	4.00782	3.78214	3.85045	3.85359	3.7544	3.74747
4.01217	4.03818	3.97104	3.96705	4.02171	3.99867	4.05098	4.00003	4.00976	4.00679	3.93998	3.87276	3.89362	3.88453	3.90205	3.87532	3.9339	3.86364	3.90867	3.91555	3.92731	3.92912	3.89115	3.91522	3.91732	3.3728	3.36888	3.29589	3.37405	3.35835	3.89349	3.97289	3.93261	3.89438	3.91983	3.86553	3.91492	3.97108	3.97744	4.02174	3.77791	3.83605	3.76116	3.76136	3.85579
4.00581	3.99816	4.02135	4.00959	4.01788	4.05034	3.97546	4.00025	4.05673	4.02222	3.91205	3.87502	3.91085	3.86718	3.88161	3.86059	3.91434	3.88929	3.90893	3.9131	3.90283	3.97773	3.92368	3.90809	3.90385	3.37824	3.39557	3.37044	3.36243	3.39025	3.96733	3.9399	3.96573	3.91387	3.94278	3.96367	3.9352	3.92696	4.04973	4.05441	3.85308	3.79522	3.9213	3.74868	3.82451
4.1102	4.03109	4.01132	3.98008	3.99992	4.0294	4.01433	4.08024	4.00142	4.02119	3.91884	3.82569	3.92727	3.90061	3.92169	3.86776	3.89968	3.87612	3.96104	3.92154	3.8676	3.92795	3.91766	3.89175	3.89198	3.36242	3.37756	3.35721	3.36495	3.39306	3.95126	4.01425	3.93274	3.91968	3.9118	4.02691	3.88834	3.96068	4.05192	3.95998	3.73202	3.79276	3.83622	3.75979	3.85449
4.0217	3.99125	4.01005	3.9792	3.99621	4.00782	4.00874	4.06016	4.07379	4.01006	3.941	3.88668	3.87804	3.92729	3.90284	3.86572	3.9619	3.86571	3.9495	3.91547	3.88882	3.87193	3.9577	3.93755	3.94349	3.36464	3.41462	3.3377	3.40183	3.34466	3.9792	3.96167	4.03587	3.89842	3.93924	3.96337	3.93076	3.84596	3.97423	4.04397	3.83075	3.93559	3.86746	3.81791	3.83042
4.01856	4.02439	3.95555	4.00108	4.03685	4.03387	3.98993	4.03653	3.98958	4.05211	3.93411	3.82896	3.90913	3.88943	3.89037	3.92412	3.85839	3.9198	3.89559	3.97716	3.90142	3.91674	3.9438	3.899	3.90285	3.3852	3.38673	3.39157	3.34492	3.34285	3.90997	3.92764	3.89782	3.90878	3.86096	3.95478	3.94792	3.95983	4.0401	4.0251	3.82791	3.88076	3.73237	3.68699	3.84163
4.00783	4.03588	4.00182	4.03769	4.03115	4.0001	4.02089	4.0057	4.02299	4.02854	3.90789	3.8634	3.91742	3.91213	3.85566	3.91991	3.92391	3.90663	3.88397	3.88122	3.90791	3.93671	3.91756	3.90464	3.91524	3.37731	3.39012	3.36941	3.33824	3.36683	3.93294	3.9766	3.95174	3.94385	3.99019	4.02789	3.95548	3.97887	4.06157	3.983	3.90067	3.80678	3.76781	3.74298	3.81826
4.03536	4.02047	4.02077	4.00759	4.01626	4.0242	4.02617	4.01998	4.06341	3.99492	3.9002	3.86659	3.88104	3.88362	3.85612	3.87384	3.84895	3.88676	3.89786	3.95237	3.91191	3.88239	3.8967	3.87535	3.87938	3.35588	3.35045	3.40765	3.36391	3.40762	3.93446	3.95688	3.98883	3.91327	3.90788	3.94705	3.94475	3.95113	3.98744	4.04585	3.85801	3.83226	3.83839	3.79778	3.84126
4.00229	4.04758	4.06668	4.02567	4.02426	4.00237	4.02658	4.0335	4.03969	3.94999	3.92584	3.87126	3.93317	3.93219	3.89384	3.86636	3.89738	3.86572	3.89386	3.88763	3.88914	3.98412	3.89732	3.91268	3.89586	3.39893	3.32684	3.37722	3.40335	3.37059	3.93343	3.95686	3.87595	3.94012	3.96555	3.95927	3.91219	3.91147	3.97969	4.01633	3.87813	3.86954	3.81709	3.76432	3.82463
4.00115	3.96898	4.01205	3.95182	4.01411	4.02422	4.00575	3.98855	4.00984	4.02806	3.94008	3.86827	3.90812	3.86628	3.90542	3.95675	3.88851	3.82373	3.92009	3.93114	3.89598	3.87937	3.89445	3.92443	3.90632	3.37458	3.40302	3.38317	3.34257	3.31814	3.92653	3.98935	3.96464	4.02981	3.91103	4.04972	3.97382	3.97641	4.03012	4.02302	3.92746	3.82988	3.86431	3.81308	3.76579
4.08355	4.01143	4.06406	4.05428	3.98625	4.04583	4.00722	4.01584	4.05606	3.94621	3.95552	3.89925	3.90339	3.87735	3.90418	3.92059	3.92408	3.86929	3.87005	3.93215	3.93697	3.94423	3.94101	3.90076	3.90184	3.42129	3.39127	3.37572	3.35499	3.37244	3.93917	3.90646	4.01817	3.89685	3.9049	3.9525	3.94881	3.95108	4.01927	4.01016	3.76633	3.83945	3.85788	3.73552	3.93746
3.99502	4.04323	3.96426	4.04389	4.01936	4.01857	4.02138	4.01553	4.0343	3.95577	3.95152	3.87369	3.89423	3.86142	3.86922	3.865	4.00647	3.89958	3.90699	3.89283	3.88883	3.9199	3.92861	3.90949	3.9144	3.38627	3.3493	3.37484	3.3658	3.36523	3.97737	3.98786	3.88986	3.89641	3.92886	3.89055	3.98203	3.96436	4.02777	4.01206	3.84159	3.86095	3.80818	3.69821	3.82969
3.9447	4.0138	4.03587	4.04733	4.01699	4.01342	4.00413	4.02844	4.04183	4.0288	3.8835	3.84406	3.85895	3.92868	3.83913	3.96619	3.88125	3.86597	3.91443	3.9584	3.90392	3.9044	3.95341	3.92923	3.90151	3.37765	3.35976	3.39647	3.41347	3.39767	3.9834	3.98068	3.9653	3.92313	3.90166	4.02593	3.9179	3.95378	3.98968	3.96963	3.93638	3.73111	3.83878	3.80525	3.78825
4.01857	4.03605	4.03077	4.01805	3.97024	4.04021	4.05077	3.98704	3.98294	4.05877	3.91045	3.86499	3.90463	3.90146	3.91227	3.95337	3.95927	3.87176	3.88575	3.98144	3.92422	3.91179	3.90699	3.92583	3.87881	3.36964	3.36194	3.40036	3.36301	3.3257	3.85071	3.91425	3.94539	3.84411	3.94909	3.94675	3.97907	3.9434	4.02959	3.99804	3.83916	3.84873	3.82808	3.73468	3.83282
3.99125	4.033	4.0426	4.01238	4.03231	4.06941	3.99218	3.98034	4.02773	4.04076	3.94331	3.8593	3.85152	3.90279	3.8987	3.87234	3.98514	3.87453	3.89219	3.96632	3.9001	3.9104	3.92932	3.90073	3.89701	3.33979	3.32589	3.3968	3.35678	3.41248	3.98236	3.90121	3.89147	3.89435	3.95411	3.9316	3.96518	3.95568	4.04055	4.01481	3.83914	3.89622	3.87016	3.79957	3.8618
3.98866	4.02163	3.99633	4.02056	4.03315	4.04694	3.99336	3.99468	4.04425	4.05267	3.92686	3.85476	3.88448	3.87732	3.91111	3.89386	3.89319	3.84982	3.93538	3.94741	3.93602	3.92009	3.90706	3.88815	3.91422	3.39376	3.34308	3.3319	3.38371	3.40373	3.99396	3.90658	3.96559	3.91169	4.00246	3.99875	3.98233	3.95881	4.00245	4.05335	3.8953	3.82077	3.73815	3.78101	3.77856
3.99235	4.05467	4.03048	3.94883	4.03396	4.03194	4.0409	4.04021	4.00136	4.01345	3.94232	3.83965	3.88502	3.90876	3.89293	3.95345	3.91578	3.88271	3.90871	3.97669	3.88046	3.94904	3.9313	3.92559	3.91182	3.43576	3.35958	3.38714	3.37192	3.35048	3.98362	3.92751	3.92647	3.8858	3.95806	3.98872	3.97961	3.9486	4.05614	4.06107	3.82206	3.79529	3.82581	3.7062	3.79255
3.96436	4.04639	4.02884	4.01577	4.05734	4.04621	3.97904	4.0399	4.01861	4.02025	3.91539	3.88391	3.90417	3.88509	3.94852	3.95307	3.90454	3.87008	3.90184	3.923	3.89991	3.89957	3.93106	3.95409	3.87848	3.38481	3.38071	3.3017	3.35159	3.36143	3.90524	3.96002	3.98035	3.92274	3.98716	4.03541	3.96803	3.95368	4.03283	4.0589	3.86981	3.87516	3.76817	3.78984	3.78143
4.05419	4.02155	4.01929	4.02299	4.01815	3.9829	4.00349	4.0543	4.02316	4.03016	3.93879	3.87584	3.88629	3.8847	3.90853	3.9611	3.93312	3.85321	3.91784	3.98702	3.91893	3.91779	3.89394	3.90047	3.94768	3.41508	3.3421	3.4	3.34455	3.35498	3.95275	3.86216	3.91506	3.91915	3.94744	3.95819	3.92772	3.96811	4.01005	4.05404	3.86565	3.82899	3.89164	3.71597	3.81117
4.07853	4.04238	4.07944	4.07965	4.00691	4.02361	3.96368	3.97532	4.02956	3.994	3.90422	3.90702	3.91911	3.95912	3.90971	3.92277	3.88332	3.90039	3.93588	4.00951	3.89461	3.91284	3.89244	3.90694	3.96427	3.39314	3.3921	3.33564	3.34617	3.33878	3.96296	3.94717	3.95827	4.00403	3.9098	3.96258	3.90752	3.9599	3.97537	4.01374	3.78334	3.85404	3.83868	3.704	3.81233
4.0342	4.00749	4.05255	4.01312	4.04485	4.02525	4.08327	4.0047	4.0012	4.02574	3.94411	3.89683	3.87849	3.90555	3.87756	3.91411	3.89911	3.90651	3.95675	3.90397	3.91836	3.92228	3.89543	3.90265	3.93096	3.41261	3.32487	3.38157	3.3155	3.32816	3.93135	3.87365	3.99622	4.0176	3.88058	3.93627	3.90144	3.92574	4.04439	4.04454	3.77609	3.79221	3.83137	3.76639	3.78762
4.0564	4.02183	4.02975	3.98536	4.01172	4.04073	3.97188	4.06551	4.06388	4.00953	3.98726	3.86169	3.88797	3.89842	3.90786	3.89755	3.86868	3.91538	3.919	4.04389	3.89611	3.93929	3.93296	3.91123	3.94592	3.40957	3.39745	3.36231	3.376	3.35103	3.89447	3.93588	3.8985	3.90385	3.99892	3.99869	3.93754	3.96876	4.0134	4.07896	3.8269	3.82766	3.82186	3.65087	3.83012
4.05339	4.02218	4.00724	4.0436	4.06807	4.00916	4.04348	4.01307	4.01203	4.03175	3.91513	3.87512	3.93602	3.90121	3.91613	3.88952	3.86771	3.85566	3.89185	3.97568	3.9585	3.9109	3.88672	3.90721	3.92207	3.37613	3.41288	3.36454	3.37556	3.38005	4.00624	3.96998	3.96435	3.86804	3.95434	3.94898	4.04619	4.0368	3.96095	3.98648	3.86882	3.86742	3.81166	3.7989	3.82822
4.02439	4.04149	4.08924	3.9622	3.98662	3.98323	3.99466	4.01675	4.01551	4.0381	3.92313	3.89444	3.95566	3.9256	3.91222	3.92337	3.95313	3.87614	3.97352	3.91648	3.92916	3.92032	3.89989	3.89993	3.93954	3.3026	3.41733	3.36047	3.31375	3.38866	3.97644	3.99021	3.8826	3.9495	3.96528	3.99824	4.03384	3.94575	4.01255	4.00277	3.81963	3.84748	3.82667	3.77301	3.76483
4.01682	4.02743	4.03878	4.00361	4.01969	4.05388	4.03178	4.01776	4.0136	4.03996	3.9628	3.86557	3.86855	3.912	3.8964	3.88654	3.91113	3.90714	3.90136	3.97847	3.91869	3.92349	3.93238	3.91143	3.94212	3.38484	3.35268	3.34589	3.38551	3.40253	3.90867	3.87969	4.03175	3.9493	3.97016	3.93283	3.951	3.96887	4.01805	3.99268	3.8565	3.75794	3.84363	3.81545	3.88369
4.0437	4.04914	4.031	4.04982	4.08781	4.06321	4.00715	3.98546	3.96969	4.02229	3.91883	3.90774	3.88211	3.89815	3.87459	3.9343	3.91819	3.86991	3.88396	3.98978	3.93676	3.87855	3.94501	3.92511	3.9114	3.39645	3.35057	3.38134	3.39165	3.38177	3.93312	3.99323	3.94762	3.96647	3.94237	3.93808	3.90895	3.90068	4.09139	4.07328	3.87701	3.76678	3.82048	3.71837	3.86698
4.01823	4.01019	4.01291	4.00473	4.0849	3.96924	4.03533	4.04789	4.00664	4.02899	3.935	3.88639	3.90647	3.89728	3.90434	3.89548	3.95065	3.86249	3.91226	3.93842	3.95329	3.92691	3.92487	3.9267	3.96383	3.4188	3.35893	3.44181	3.39951	3.38312	3.93946	3.91302	3.97383	3.97235	3.92411	3.99273	3.96729	3.97698	4.03998	4.02462	3.87539	3.85418	3.76097	3.76305	3.89339
3.98602	4.05628	4.08469	3.9883	4.02178	4.00209	3.98385	3.99209	4.07045	4.04355	3.88478	3.86549	3.89989	3.87643	3.86727	3.9285	3.91296	3.92822	3.93299	3.96628	3.92235	3.91095	3.9537	3.91085	3.95391	3.40108	3.3702	3.35981	3.34614	3.34726	3.93189	3.89334	3.93451	4.00871	4.01364	3.99743	3.92806	3.91171	4.0872	4.02129	3.86508	3.82451	3.80113	3.82884	3.87035
3.99582	4.04643	4.05322	3.98994	4.06202	4.03439	4.07227	4.06949	4.04054	4.02449	3.90977	3.86763	3.89026	3.90733	3.93573	3.90518	3.92304	3.91333	3.87597	3.96355	3.91536	3.92414	3.93147	3.92449	3.91725	3.3712	3.38097	3.3438	3.36319	3.37575	3.86055	3.96694	3.95461	3.94238	3.94692	3.94177	3.98602	3.98062	3.96851	4.01413	3.83712	3.87115	3.81392	3.74478	3.79809
3.99576	4.01481	3.99404	4.02473	4.00869	3.99863	3.98996	4.03127	4.04744	3.99691	3.90098	3.84369	3.88082	3.91457	3.91687	3.85943	3.93995	3.89292	3.91723	3.99092	3.96064	3.92201	3.91135	3.91291	3.91907	3.39387	3.41728	3.43495	3.35491	3.3421	3.99629	3.99927	3.97581	3.96492	3.89869	3.94252	3.92106	3.96023	4.07484	4.00151	3.86192	3.92397	3.85852	3.78703	3.79519
4.02118	4.02031	4.05646	4.03029	4.04122	4.08065	3.96916	4.08251	4.05495	4.00221	3.90357	3.85835	3.89726	3.89545	3.91526	3.97285	3.92209	3.91211	3.91034	3.96221	3.89529	3.96214	3.91305	3.91657	3.89664	3.40579	3.40574	3.35419	3.33589	3.34222	3.89602	3.93378	3.98371	3.94151	4.00418	3.98456	3.90447	3.96343	4.07607	4.00395	3.9654	3.78977	3.80927	3.67397	3.87074
4.0265	4.01574	4.04538	3.99154	3.99522	4.06393	4.04358	4.01466	4.10919	4.02253	3.92231	3.876	3.90638	3.90127	3.91028	3.94146	3.89892	3.9102	3.96074	3.96289	3.93209	3.94096	3.95567	3.91034	3.93189	3.36954	3.33988	3.36989	3.35696	3.40552	3.93294	3.96878	3.92812	3.90952	3.95631	3.87488	3.93047	3.99106	4.11009	4.02425	3.8696	3.84152	3.85285	3.7433	3.85521
4.0416	3.98788	4.03835	4.02812	3.99843	4.00436	4.02539	3.99739	4.03885	4.02873	3.94839	3.87443	3.8792	3.91507	3.93072	3.9061	3.89755	3.93009	3.95992	3.97168	3.94044	3.94221	3.92115	3.9272	3.89164	3.39054	3.3898	3.40743	3.35476	3.40155	3.92353	3.93623	4.07617	3.96004	3.93651	3.99474	3.99706	3.98873	4.0323	4.03113	3.89452	3.78555	3.81263	3.84562	3.83571
4.02936	4.06298	3.97884	4.01626	4.04147	4.03676	4.07268	4.03676	3.98705	4.07341	3.91294	3.90084	3.91617	3.94704	3.92084	3.89552	3.90716	3.87549	3.89971	3.90394	3.90315	3.89867	3.94817	3.9099	3.94542	3.36424	3.35067	3.35966	3.37713	3.36747	3.91708	3.91315	4.05466	3.90642	3.99021	3.95845	3.93557	3.93774	4.11056	4.04517	3.81594	3.80313	3.87009	3.81434	3.79107
4.03076	4.00628	4.09691	4.06095	4.04718	4.04226	3.98469	4.01606	4.05017	3.9924	3.94813	3.88384	3.91355	3.88914	3.92381	3.86197	3.89884	3.91424	3.9284	3.94711	3.90509	3.97042	3.91397	3.93102	3.9491	3.35913	3.38409	3.39813	3.341	3.34379	3.93497	3.974	3.92646	3.91616	3.97553	3.97828	3.99968	3.95244	4.07394	4.05163	3.85242	3.8647	3.901	3.73171	3.89246
4.00267	4.05245	4.0363	4.00149	4.02804	4.06659	4.02206	4.04864	4.03875	4.00037	3.95078	3.84719	3.90721	3.93783	3.91035	3.87126	3.97504	3.96124	3.90796	3.94572	3.94655	3.93294	3.90095	3.9256	3.9396	3.39103	3.41088	3.34105	3.3833	3.40736	4.04218	3.96593	3.92966	3.99277	3.90066	3.92465	4.00719	3.96118	4.06069	4.06911	3.85496	3.77053	3.82524	3.79584	3.85921
4.05513	4.01479	4.01938	4.0114	4.03156	4.01136	3.99399	4.07654	4.00589	4.03146	3.96791	3.85184	3.89467	3.88843	3.91581	3.91808	3.93986	3.90772	3.92428	3.90765	3.93389	3.89192	3.92454	3.91872	3.89456	3.3818	3.4314	3.38731	3.38043	3.37814	3.93598	3.94484	4.06953	4.01359	3.94451	3.96599	3.99098	4.02247	4.10468	4.08125	3.88992	3.66821	3.84743	3.73877	3.84096
4.03829	4.05231	4.00993	3.93391	4.03736	4.03359	4.01706	4.06673	4.05714	4.05622	3.89407	3.88559	3.95274	3.92943	3.95231	3.91463	3.9453	3.90811	3.89901	3.98104	3.92334	3.97992	3.9508	3.89426	3.91118	3.38228	3.40562	3.34492	3.38592	3.38298	3.90082	3.92745	3.92052	3.89821	3.94091	3.98186	3.97298	3.93098	3.99954	4.09679	3.88893	3.8798	3.79466	3.78896	3.84622
4.00935	4.01033	4.03963	4.06104	4.02369	4.0805	4.01821	4.03686	4.05678	4.01835	3.94981	3.86426	3.909	3.92516	3.85508	3.94241	3.93609	3.89149	3.99711	3.96236	3.89766	3.88649	3.93887	3.89131	3.92355	3.4057	3.37635	3.41297	3.37841	3.34732	4.00966	4.01869	3.94477	3.92726	4.05898	3.96843	3.94589	3.958	3.98485	4.01322	3.84144	3.9389	3.88544	3.78657	3.9011
4.02483	4.02899	4.0322	3.97352	3.99412	4.03795	4.08144	4.07629	3.97716	4.08209	3.96386	3.88247	3.89486	3.91901	3.90312	3.90584	3.92625	3.88884	3.94596	3.96142	3.93397	3.92413	3.95686	3.97151	3.9317	3.40113	3.34617	3.37062	3.42901	3.36857	3.95105	3.8946	3.97222	3.91048	4.01783	3.91254	3.87562	3.91208	4.00036	4.05232	3.85731	3.89059	3.80304	3.76202	3.83296
4.01372	4.01917	4.09193	4.00117	4.05802	4.07384	4.07927	4.0192	4.01107	4.04728	3.93207	3.87571	3.92418	3.91286	3.96008	3.93641	3.90351	3.91851	3.9953	3.98845	3.8911	3.93126	3.92082	3.98463	3.95121	3.39775	3.38137	3.39729	3.40354	3.3849	3.91523	3.94161	3.92622	3.90613	4.02596	4.03436	3.97507	3.96104	4.03961	4.12571	3.91748	3.92188	3.90036	3.82319	3.85818
4.06865	4.04348	4.0376	3.99407	4.04995	4.05308	4.05592	4.07501	4.0841	4.08326	3.95406	3.87859	3.89805	3.9196	3.92182	3.90809	3.91251	3.99147	3.93119	3.91982	3.915	3.92372	3.9501	3.93109	3.95966	3.36494	3.38136	3.3661	3.40604	3.3702	3.91803	4.05085	4.00863	3.93788	3.97901	3.94979	3.94182	3.95227	4.07393	3.96101	3.79497	3.82367	3.87973	3.76027	3.86124
4.01791	4.03816	4.005	4.04253	4.05219	4.06919	4.05816	4.05185	3.99193	4.08623	3.9367	3.86582	3.91959	3.8823	3.92771	3.91236	3.91539	3.92906	3.8934	3.9179	3.9411	3.96168	3.92614	3.93598	3.95766	3.41729	3.35618	3.33249	3.40389	3.36654	4.01363	3.93548	3.94819	3.94562	4.00274	3.9727	4.00142	3.9886	4.01262	4.00428	3.9742	3.81475	3.88884	3.75384	3.82473
4.02638	4.01837	4.07135	4.04621	4.02615	4.06162	4.05336	4.02662	3.99993	3.99708	3.92166	3.89075	3.921	3.94792	3.89682	3.8706	3.90687	3.89277	3.92026	4.03048	3.9473	3.94439	3.92472	3.94813	3.95312	3.39611	3.36239	3.3764	3.3751	3.41415	3.99001	3.8958	3.94717	3.94473	3.86965	3.96476	3.9521	3.96407	4.05675	4.00843	3.85988	3.81668	3.76665	3.79393	3.86502
4.02392	4.02517	3.97881	3.99867	4.03507	4.0404	4.07036	4.04854	4.01992	4.02707	3.90659	3.87312	3.93149	3.90634	3.89975	3.92077	3.97251	3.95402	3.90114	4.01275	3.95949	3.9437	3.93501	3.95079	3.92431	3.38411	3.38913	3.38928	3.4106	3.4024	3.99018	3.85666	3.98253	3.90981	3.99924	3.96898	3.97112	4.00277	4.03951	4.05326	3.81341	3.93492	3.79099	3.81486	3.85178
4.03801	4.0343	4.05612	4.02069	4.03368	4.05226	4.02514	4.01408	4.02172	4.01513	3.92433	3.88416	3.92509	3.89624	3.87278	3.91822	3.93718	3.94414	3.88989	3.94941	3.94573	3.95567	3.93342	3.91156	3.94708	3.36093	3.35907	3.38272	3.37906	3.37507	3.98608	4.0244	3.96362	4.01542	3.94315	4.01648	3.97601	4.01966	4.08477	4.03444	3.83311	3.86663	3.85138	3.73555	3.78601
4.02592	3.9883	4.05223	4.02977	4.03425	4.03002	4.07165	4.03356	4.03672	4.03313	3.92773	3.92754	3.96138	3.89847	3.88259	3.94401	3.92455	3.90854	3.95186	3.94985	3.91421	3.97235	3.94819	3.94822	3.93898	3.38033	3.39468	3.36918	3.42696	3.37311	3.98867	3.92107	3.9725	3.91793	3.94398	3.95808	4.00674	4.00592	4.02446	3.9624	3.8919	3.91495	3.87181	3.73255	3.81486
4.10607	4.07631	4.04728	4.06878	4.05443	4.00739	4.01059	4.06064	4.04847	4.02405	3.94412	3.87254	3.92665	3.91137	3.93857	3.89874	3.97772	3.95188	3.9406	3.95418	3.93759	3.90216	3.90389	3.98297	3.93367	3.40675	3.37639	3.33584	3.40279	3.35764	4.04966	3.95983	3.89291	3.86832	4.00403	4.04458	3.97181	3.96104	4.08703	4.07412	3.86064	3.85709	3.96186	3.87794	3.7931
4.03834	4.07381	4.02672	4.01617	4.0484	4.04876	4.00994	4.01934	4.03627	4.06986	3.91508	3.91198	3.92409	3.92055	3.91275	3.94928	3.95187	3.94188	3.93098	3.95206	3.94718	3.90698	3.906	3.97301	3.91293	3.39814	3.41405	3.39131	3.36822	3.3626	3.9712	3.93504	4.01219	3.98151	4.06973	3.98918	3.94036	4.01965	4.032	4.03594	3.90094	3.9016	3.87662	3.73769	3.89129
4.0017	4.02757	4.08898	4.02873	4.01701	4.06451	4.05233	4.0298	4.0734	4.01047	3.95264	3.92274	3.91173	3.91653	3.96802	3.98186	3.91574	3.95961	3.95521	3.96486	3.94474	3.88978	3.94994	3.93107	3.95476	3.35129	3.39088	3.37759	3.29542	3.32703	3.94132	3.94201	3.98268	3.98728	3.95349	4.01514	4.00579	3.93423	4.01547	4.06938	3.88006	3.82018	3.92184	3.80928	3.83424
4.05917	4.07165	4.08513	3.99923	4.0084	4.08042	4.04505	3.95078	4.06437	3.9981	3.94377	3.90244	3.89783	3.93524	3.88836	3.93667	3.93687	3.90195	3.92164	3.98051	3.92145	3.93519	3.97833	3.96393	3.90105	3.3756	3.3889	3.35636	3.33055	3.40856	3.99475	3.98555	3.98348	4.01083	3.97836	4.04517	4.02018	3.98605	4.0468	4.04284	3.92754	3.89388	3.85214	3.77684	3.85553
4.06459	4.00675	4.06769	4.01078	4.01179	3.9971	4.09089	4.06152	4.0904	4.01433	3.91359	3.875	3.87164	3.91736	3.93929	3.94898	3.88285	3.905	3.97486	3.95063	3.97869	3.938	3.92821	3.93783	3.94891	3.41931	3.36999	3.40666	3.37647	3.37654	3.92237	3.92456	3.98437	3.97426	3.99654	3.96596	4.04785	4.03642	4.03023	4.02441	3.92861	3.91952	3.83274	3.76832	3.9137
4.04536	4.04066	4.0378	4.0038	4.01217	4.03537	4.08336	3.99052	3.99204	4.04514	3.97989	3.91289	3.92907	3.94944	3.93491	3.97346	3.99996	3.92769	3.93882	3.99235	3.95789	3.92396	3.9502	3.94815	3.93231	3.38318	3.34704	3.37256	3.3693	3.35347	3.9257	3.98112	3.98648	3.9545	3.9861	4.0163	3.89827	4.02396	3.98845	4.06987	3.9257	3.95934	3.87119	3.73361	3.88823
4.04594	4.03272	4.059	4.03831	4.07046	4.02178	4.01268	3.99474	4.066	4.06603	3.92871	3.89635	3.93432	3.92278	3.92489	3.98439	3.8919	3.91321	3.91868	3.94739	3.9167	3.93806	3.94345	3.94955	3.96423	3.38305	3.36138	3.35903	3.37849	3.37511	3.97775	3.99356	4.00877	3.91045	3.98604	4.04026	3.94964	4.0816	4.09564	4.06502	3.93332	3.91364	3.91518	3.79939	3.81944
4.01047	4.03575	4.03691	4.02287	4.05147	4.04169	4.04922	4.04496	4.11377	4.04529	3.93769	3.88019	3.88372	3.94514	3.92501	3.9645	3.94639	3.88099	3.91664	3.99943	3.90649	3.92984	3.93397	3.92214	3.93993	3.42211	3.38341	3.39582	3.31521	3.40466	3.93194	3.92432	4.00133	3.95029	3.89899	4.01557	3.94937	3.99811	4.0514	4.08643	3.83653	3.97403	3.87886	3.69191	3.86709
4.04547	4.05019	4.01921	3.96103	4.08683	4.0603	4.038	4.06348	4.05215	4.07446	3.94378	3.90107	3.91082	3.93649	3.93092	3.95792	3.95128	3.95355	3.91772	3.96595	3.93456	3.92147	3.89196	3.92015	3.939	3.43603	3.31514	3.39245	3.37061	3.35049	4.00077	3.9338	3.95658	4.0364	3.90706	4.01713	3.98448	3.97293	4.10964	4.17071	3.87993	3.83498	3.86468	3.78657	3.87803
3.98562	4.01411	4.06358	4.03058	4.00367	4.11233	4.03919	4.04673	4.06543	4.02425	3.93384	3.89271	3.97541	3.92821	3.9464	3.96295	3.9545	3.9377	3.89508	3.97017	3.93732	3.92892	3.94044	3.93231	3.95435	3.40538	3.33975	3.41935	3.37737	3.36431	3.99641	4.04115	3.98714	3.97913	4.02239	4.02957	4.02943	3.97522	4.03437	4.11477	3.932	3.85351	3.86506	3.81726	3.92395
4.01801	4.0767	4.05488	4.07787	4.04675	4.07164	4.03873	4.03579	4.0303	4.0274	3.91694	3.90413	3.95619	3.94211	3.96183	3.90164	3.94385	3.91808	3.98147	4.02127	3.93616	3.96714	3.95393	3.9783	3.91166	3.35049	3.37528	3.34087	3.4092	3.36361	4.01144	3.94773	3.99542	4.01153	4.03177	4.03112	4.01515	3.98365	4.0921	4.10968	3.88225	3.81599	3.82942	3.81917	3.92677
4.05885	4.06892	4.05122	4.02752	4.01665	4.04005	4.05871	4.00409	4.05629	4.04039	3.96189	3.86524	3.94448	3.93209	3.95312	3.91059	3.98348	3.92067	4.04331	3.99476	3.93334	3.9643	3.93286	3.93183	3.9795	3.38919	3.38822	3.39315	3.37217	3.40506	3.92993	3.93961	3.96498	3.94471	3.98268	4.04811	4.0026	3.95107	3.99009	4.08733	3.91023	3.84869	3.94817	3.83097	3.91716
4.0175	4.00758	4.07748	4.02638	4.06145	4.08534	4.10759	4.01905	4.07027	4.05378	3.9379	3.87911	3.94193	3.97378	3.92636	3.94825	3.9016	3.9286	3.93246	3.98073	3.96282	3.9051	3.91541	3.91091	3.95321	3.42498	3.40286	3.34798	3.39388	3.41989	3.89168	3.99177	3.99713	3.88506	4.01784	4.03281	4.00189	4.03457	4.14605	4.05221	3.80542	3.90868	3.85472	3.83618	3.771
4.01364	4.01843	4.04418	4.0329	4.03174	4.02144	4.0604	4.07785	4.05704	4.03318	3.96173	3.87621	3.90498	3.96623	3.89575	3.97204	3.88521	3.89865	3.9156	3.99285	3.96772	3.94486	3.93986	3.94544	3.88469	3.35073	3.33799	3.3806	3.39472	3.394	3.99142	3.99445	4.01803	3.98624	3.95113	4.0097	3.986	4.02607	4.06274	4.15645	3.88503	3.80583	3.92494	3.75641	3.85389
3.98038	4.09143	4.00956	4.01186	4.05422	4.00827	4.05861	4.00388	4.04826	4.0657	3.93463	3.90918	3.95828	3.94286	3.92197	3.9574	3.91463	3.92739	3.94366	3.95141	3.93991	3.96349	3.95412	3.94104	3.96773	3.38195	3.34551	3.3627	3.39458	3.3631	3.91979	4.01731	4.00335	3.95723	3.96794	4.02866	4.0301	4.01318	4.10124	4.05596	3.87671	3.9018	3.81772	3.74597	3.89091
4.01706	4.06137	4.03371	4.03558	4.04773	4.08212	4.04964	4.07333	4.08782	4.027	3.92772	3.90307	3.97361	3.96835	3.91094	3.96764	3.94227	3.9978	3.93856	4.0006	3.94098	3.95415	3.91682	3.93629	3.95637	3.40097	3.37428	3.34204	3.39215	3.35739	3.96089	4.00445	3.96707	3.95623	4.06912	3.96657	3.97961	4.02516	4.01971	4.00314	3.86057	3.90602	3.92783	3.82422	3.82774
4.02488	4.09486	4.03916	4.05662	4.08134	4.04587	4.11651	4.08128	4.08184	4.06484	3.91553	3.89676	3.91926	3.92731	3.96801	3.94355	3.91721	3.93817	3.93872	4.02146	3.96532	3.94491	3.91056	3.95139	3.94942	3.42425	3.40417	3.33459	3.37292	3.40076	4.08791	3.93292	4.01005	3.98985	3.97635	4.0337	3.98625	3.96314	4.0578	4.12369	3.92272	3.80643	3.87374	3.74894	3.93102
4.01746	4.02531	4.03955	3.94838	4.04466	4.02505	4.06878	4.04821	4.01991	4.05567	3.99753	3.94092	3.94033	3.96793	3.93238	3.93445	3.94619	3.97351	3.96309	3.99911	3.96719	3.94755	3.9871	3.942	3.95914	3.41247	3.36283	3.4205	3.37363	3.40843	4.04569	4.12103	3.99935	3.92027	3.99593	3.92972	4.00761	4.04391	4.11017	4.08409	3.93011	3.94389	3.92431	3.85704	3.85146
4.09158	4.06792	4.0095	4.01952	4.03927	4.0535	4.06194	4.04714	4.07329	4.06772	3.93038	3.90589	3.92239	3.89521	3.95894	3.92045	3.90981	3.9019	3.96348	3.9847	3.96879	3.94241	3.93167	3.94898	3.9739	3.35632	3.39014	3.37731	3.37894	3.31607	3.95428	3.96848	3.98903	3.97152	3.98827	3.94645	3.96004	3.99558	4.08035	4.05659	3.84016	3.8892	3.88284	3.82617	3.86438
4.06731	4.03567	4.02625	4.05984	4.00305	4.0856	4.05931	4.05475	4.11689	4.05124	3.9643	3.90575	3.97431	3.94379	3.93871	3.98345	3.97351	3.93798	3.9658	4.00591	3.97991	3.95868	3.94073	3.95543	3.98092	3.40073	3.36364	3.37979	3.348	3.37188	3.93793	3.95203	3.92983	3.9665	3.94706	3.97652	3.98432	3.95223	4.06748	4.02527	3.92862	3.88491	3.90045	3.85136	3.92359
4.02947	4.03425	4.00683	4.03033	4.03667	4.05537	4.06881	4.06156	4.0608	4.02678	3.96574	3.90077	3.90206	3.95031	3.89427	3.94056	3.98373	3.89096	3.98145	4.01361	3.97756	3.92872	3.9402	3.93335	3.92841	3.38369	3.40327	3.37701	3.34332	3.39361	3.96769	4.04386	3.92402	4.02847	4.00726	4.00174	3.94957	4.01895	4.07299	4.03179	3.73836	3.83104	3.83771	3.7162	3.83275
4.06085	4.01758	4.06654	3.99102	4.01913	4.08881	4.05833	3.9694	4.0428	4.03031	3.91966	3.91676	3.962	3.93108	3.95305	3.99915	3.90782	3.94287	3.9877	3.98562	3.94692	3.95902	3.95409	3.98467	3.97166	3.33391	3.39788	3.40064	3.33866	3.37299	4.01222	3.99079	3.96475	3.93388	3.99132	4.04113	3.99829	4.01157	4.06285	4.08137	3.85494	3.83036	3.89459	3.8748	3.84697
4.01189	4.02551	4.07516	4.07369	4.05121	4.06576	4.03206	4.00448	4.05106	4.04782	3.90952	3.87207	3.93221	3.88061	3.90913	3.98238	3.93052	3.93139	3.97181	3.97768	3.93358	3.95546	3.92169	3.97051	4.01449	3.35569	3.36894	3.3748	3.36075	3.39164	4.02052	3.89311	4.00637	3.95313	4.01522	3.94496	3.97906	4.02388	4.11954	4.03591	3.94764	3.84062	3.83976	3.85387	3.89625
4.01613	4.06612	4.03785	4.0278	4.05865	4.0745	4.04377	4.05374	4.06779	4.10194	3.9838	3.93519	3.96033	3.93674	3.95968	3.93636	4.00627	3.95663	3.95154	3.95849	3.94524	3.9415	3.96577	3.90939	3.96148	3.37241	3.41047	3.36353	3.41424	3.37297	4.01602	3.87313	3.97236	3.99051	4.03241	3.93629	3.998	3.93631	4.08447	4.03094	3.94683	3.85827	3.87992	3.77673	3.91373
4.02621	4.0469	4.07028	4.03458	4.05644	4.0851	4.09861	4.03898	3.99054	4.04921	3.95503	3.89053	3.93173	3.95844	3.94581	3.97497	3.93743	3.94422	3.94368	3.97233	3.96534	3.93529	3.98573	3.92779	3.91695	3.42254	3.37694	3.42194	3.42625	3.36998	4.02191	4.03143	4.01354	3.92306	4.00216	3.94998	4.02335	4.01424	4.11859	4.08059	3.87429	3.82961	3.86	3.72151	3.90701
4.05899	4.04494	4.00797	4.0195	4.07801	4.0318	4.04503	4.08314	4.08972	4.03893	3.97982	3.89326	3.91007	3.90726	3.9256	3.99635	3.90512	3.93907	3.93765	3.98437	3.97741	3.98221	3.95206	3.94684	3.94929	3.38579	3.40224	3.40026	3.35302	3.38724	4.03428	3.99832	4.00825	3.93691	3.99283	4.00979	3.99921	4.0163	4.09437	4.04656	3.89066	3.85832	3.83405	3.78842	3.84628
4.03479	4.01912	4.07166	4.0681	4.00813	4.09317	4.03466	4.06125	4.08697	3.9809	3.95254	3.87813	3.95196	3.92304	3.9611	3.98958	3.96051	3.967	3.93067	4.04046	3.97677	3.93866	3.96474	3.91317	3.94912	3.36421	3.37902	3.38024	3.38651	3.33629	4.04311	4.01249	3.99676	4.04473	3.93508	4.04829	4.00422	4.05198	4.14883	4.09175	3.89202	3.91195	3.9309	3.81758	3.86841
4.06012	4.06224	4.06564	4.02114	4.05672	4.05011	4.07109	4.10662	4.07975	4.08781	3.95403	3.95884	3.93914	3.93877	3.95314	3.98821	3.94026	3.88913	3.94289	3.96674	3.98065	3.95374	3.9217	3.96393	3.97765	3.42414	3.4129	3.44376	3.34916	3.37816	3.95748	4.01486	3.94087	3.98426	3.96223	4.03745	4.05892	4.03837	4.04973	3.9963	3.92256	3.89564	3.90015	3.83972	3.83205
4.0162	4.05255	4.06809	4.03783	4.09108	4.04066	4.02253	4.07321	4.09019	4.07584	3.97927	3.92859	3.94827	3.94922	3.94437	3.93006	3.98073	3.93695	3.97542	3.98258	3.93758	3.96273	3.94264	3.94218	3.94905	3.36042	3.3337	3.39494	3.36098	3.38003	4.05442	3.98447	3.91621	3.9675	3.97104	4.0325	4.01253	3.99786	4.06493	4.06535	3.89819	3.8773	3.95379	3.80804	3.85495
4.01929	4.0594	4.04426	4.03189	4.07118	4.03571	4.00923	4.01959	4.01507	4.08062	3.94126	3.89212	3.92742	3.94813	3.95285	3.97209	3.97224	3.98282	3.9437	4.03628	3.95741	3.93342	3.92054	3.96718	3.98743	3.38564	3.40129	3.39179	3.39556	3.3683	4.01224	4.06327	3.98249	3.98839	3.98277	3.95851	4.01651	4.00347	4.06768	4.04224	3.89744	3.8976	3.84886	3.78986	3.89236
4.08994	4.02895	3.99964	4.0703	4.05515	4.08177	3.99857	4.0597	4.04373	4.12305	3.95697	3.93795	3.95383	3.96336	3.94526	3.9567	3.98675	3.86778	3.9498	3.99034	3.96546	3.95073	3.95263	3.94488	3.93655	3.38989	3.39116	3.39877	3.40027	3.40815	3.99803	3.93167	4.03364	3.94563	4.00609	4.00442	4.00476	4.03613	4.06314	4.08806	3.89377	3.89674	3.91285	3.8263	3.95281
4.07014	4.06869	4.0558	4.03544	4.07366	4.06409	4.09965	4.01722	4.02387	4.00969	3.96822	3.92059	3.96518	3.97322	3.95437	3.99573	3.95296	3.90016	3.97718	4.03023	3.97958	3.9592	3.95714	3.92148	3.97903	3.35535	3.39204	3.4192	3.36482	3.40261	3.97509	3.95526	3.96723	3.95786	4.0289	4.00886	4.01906	3.99276	4.09356	4.07521	3.83353	3.8753	3.85348	3.74523	3.88968
4.02453	4.0109	3.983	3.99799	3.99788	4.0905	4.01318	4.05417	4.0431	4.0564	3.94863	3.9101	3.95766	3.96587	3.9149	3.95958	3.94643	3.9981	3.92425	3.94117	3.93805	3.94019	3.94027	3.99135	3.95331	3.40766	3.39813	3.39212	3.36915	3.33712	3.99398	4.04747	4.02725	3.96393	4.01515	3.95554	3.97819	4.03142	4.05009	4.07418	3.96354	3.87284	3.92386	3.86474	3.7834
4.04787	4.06981	4.01678	4.05316	4.0282	4.07146	4.05025	4.05609	4.059	4.05726	3.95877	3.9273	3.9256	3.94308	3.93658	3.97729	3.93955	3.92114	3.89458	4.01321	3.94553	3.93868	3.93368	3.91548	3.93947	3.40155	3.3743	3.3803	3.39479	3.39529	3.96347	3.97887	3.97419	3.94115	4.00648	3.98951	4.07496	4.02976	4.07002	4.03625	3.86835	3.95861	3.95906	3.89899	3.89807
4.04221	4.03357	4.0463	4.04122	4.03117	4.11101	4.06437	4.08866	4.10085	4.08565	3.94708	3.92605	3.92274	3.9213	3.9622	3.96295	4.01388	3.92499	3.98592	4.04319	3.96715	3.94249	3.9298	3.94078	3.97149	3.40306	3.37472	3.37236	3.38933	3.35643	4.00799	4.03859	4.00401	3.96262	3.96082	4.07587	4.03669	4.0403	4.08873	4.02184	3.96058	3.87003	3.83844	3.76191	3.85619
4.05324	4.03178	4.07243	4.02951	4.0222	4.06591	4.01304	4.04062	4.03617	4.06118	3.95364	3.92277	3.93199	3.94415	3.96002	3.99464	3.93955	4.01138	3.9758	3.94366	4.00117	3.91909	3.95966	3.94125	3.99143	3.41851	3.39646	3.43994	3.39074	3.37401	3.92373	3.99303	4.00204	3.98265	4.05756	4.03684	3.99208	3.97414	4.08962	4.11131	3.96927	3.8402	3.94083	3.79045	3.8392
4.01107	4.05802	4.06515	4.05894	4.04586	4.05714	4.02453	4.07829	4.03001	4.07447	3.98368	3.90498	3.96811	3.95697	3.95334	3.92976	3.97202	3.9137	3.98246	4.05545	4.00223	3.97279	3.96114	3.94455	3.95117	3.40105	3.3772	3.36073	3.37703	3.36052	4.02792	3.97159	4.02784	3.97743	3.9754	3.98676	4.01753	3.98824	4.06427	4.0725	3.9355	3.83331	3.94257	3.76349	3.89837
4.03296	4.08296	4.10785	4.06875	4.06983	4.05017	4.11029	4.09602	4.09048	4.12194	3.99594	3.93118	3.93882	3.95387	3.94902	3.96883	3.9433	3.97679	3.96463	4.01031	3.93457	3.98491	3.97144	3.93537	3.93491	3.35242	3.33791	3.38719	3.39046	3.40082	4.00982	3.99827	3.98743	3.98267	4.04257	4.02741	3.93141	4.01729	4.05279	4.05415	3.88733	3.86211	3.93245	3.8964	3.84098
4.05384	4.09043	4.09044	4.01947	4.06085	4.09372	4.0597	4.04611	4.02905	4.08177	3.95969	3.9266	3.92889	3.95643	3.95892	3.92371	3.96427	3.96198	3.96106	4.00233	3.93703	3.95998	3.94507	3.96897	3.88635	3.41014	3.3763	3.3599	3.36155	3.41786	4.00037	4.028	3.98362	3.96972	3.97052	3.99479	4.01814	3.99703	4.12999	4.07547	3.91736	3.90256	3.88911	3.82186	3.8706
4.05944	4.04504	4.00387	3.99306	4.02018	4.042	4.10814	4.03881	4.04947	4.04612	3.972	3.94652	3.95948	3.97847	3.97867	4.0242	3.98634	3.9479	3.98103	4.01644	3.94445	3.91478	3.96697	3.97839	3.99719	3.37731	3.39377	3.37859	3.37557	3.35959	3.98949	4.03416	3.92357	4.02461	4.03345	3.9763	3.97217	4.06782	4.11905	4.04281	3.89637	3.91909	3.8839	3.82832	3.94733
4.04392	4.0954	4.00907	4.09593	4.00123	4.02784	4.12183	4.10494	4.10077	4.07904	3.96264	3.92528	3.92602	3.94635	3.95088	3.93089	4.00037	3.92853	3.98431	3.96071	3.95729	3.95784	3.94766	3.97055	3.95862	3.39928	3.38973	3.37402	3.39723	3.369	4.00365	3.97681	3.98178	4.02547	4.05698	3.97659	4.0227	4.01638	4.0434	4.12578	3.90754	3.8147	3.89789	3.84721	3.9007
4.04435	4.04982	4.09279	4.0347	4.03229	4.07331	4.04374	4.04414	4.06764	4.07347	3.9929	3.90444	3.91519	3.97084	3.95146	3.98412	3.95688	4.02356	3.98149	3.99912	3.96666	3.97595	3.99856	3.96577	3.94723	3.38479	3.40455	3.40365	3.38247	3.35559	3.97016	4.07413	3.97457	3.95793	3.8762	4.0086	3.99817	3.98612	4.08487	4.1401	3.91144	3.93826	3.88582	3.90136	3.92506
4.00399	4.03882	4.03898	4.04688	4.08942	4.07326	4.12592	4.05204	4.07696	4.0569	3.98424	3.90189	3.96015	3.95952	3.9631	3.93676	3.9752	3.99009	3.95119	3.99786	3.97574	3.95495	3.9609	3.93107	3.94267	3.43508	3.45731	3.3577	3.38185	3.34516	3.9927	3.96175	4.04461	3.9688	4.0259	4.04443	4.05375	3.97016	4.0814	4.05588	3.9713	3.94529	3.90532	3.80849	3.97459
4.13392	4.06149	3.97874	4.04325	4.04195	4.06313	4.11481	4.05069	4.10139	4.02334	3.95948	3.9185	3.92929	3.92425	3.94651	4.04112	4.01123	3.93361	3.99398	3.9998	3.9273	4.0293	3.92629	3.93866	3.96449	3.36801	3.37363	3.38471	3.382	3.37853	3.96492	3.93157	3.99754	4.00382	3.96594	4.01167	4.04709	4.03756	4.06794	4.11066	3.91316	3.85381	3.92895	3.80744	3.86764
4.08358	4.06941	4.07438	4.09339	4.06878	4.07413	4.03235	4.05109	4.13239	4.06951	3.97291	3.92215	3.91486	3.9626	3.94684	3.98696	3.9871	3.96083	3.96394	4.03754	3.98179	3.98349	3.95137	3.96444	3.95125	3.39963	3.38507	3.39968	3.36871	3.36432	3.9706	3.99642	4.02013	4.00319	4.007	4.05972	3.98219	4.10797	4.10783	4.10109	3.92464	3.86038	3.92289	3.77032	3.90845
4.06055	4.03202	4.06803	4.02156	4.03387	4.05006	4.11611	4.07051	4.10951	4.10955	3.96829	3.93556	3.97458	3.92779	3.95091	3.98191	3.98507	3.95249	3.93131	3.96382	3.93823	3.93436	3.97329	3.97621	3.96235	3.42268	3.36484	3.42373	3.37268	3.35124	4.0221	3.96321	3.98359	3.96768	4.03202	4.03349	4.00991	4.00219	4.10607	4.08889	3.91768	3.84204	3.87864	3.84384	3.9396
4.05406	4.06205	4.02662	4.03865	4.00624	4.08523	3.98085	4.07457	4.12285	4.048	3.91474	3.91579	3.96146	3.94489	3.96035	3.97085	4.00185	3.94795	4.0411	4.01144	3.9549	4.0098	3.96807	3.93192	3.94368	3.38785	3.37484	3.36456	3.41258	3.39169	3.96453	3.96279	4.01996	3.95757	3.97087	3.99484	3.9901	4.06318	4.03285	4.10301	3.84984	3.91721	3.86566	3.79676	3.85921
4.00858	4.13058	4.08473	4.04382	4.03225	4.07425	3.99779	4.0498	4.13819	4.06621	3.98808	3.899	3.94287	3.98755	3.95465	3.96543	3.94814	3.92897	3.97126	4.02923	3.95662	3.96619	3.97414	3.9696	3.95248	3.41784	3.41763	3.3751	3.44107	3.40747	4.02553	3.91594	3.97229	3.94855	4.01103	4.02967	4.03437	4.04702	4.12083	4.10934	3.88883	3.9168	3.85332	3.81543	3.96543
4.09291	3.99633	4.03653	3.99908	4.07505	4.04367	4.03165	4.06789	4.06545	4.11722	3.99958	3.92661	3.96829	3.96598	3.94604	3.93266	3.95577	3.94352	3.9785	4.05423	3.98511	3.95709	3.96371	3.93554	3.95082	3.41566	3.31951	3.4178	3.38376	3.3796	3.94235	4.00828	4.01802	3.98347	3.98278	3.97825	4.04844	4.01562	4.10515	4.1076	3.93153	3.9429	3.87011	3.78124	3.91603
4.00957	4.05652	4.03499	4.03684	4.03905	4.03151	4.00309	4.15116	4.07353	4.09515	3.99504	3.94852	3.9653	3.99655	3.92837	3.92022	4.01468	3.94852	3.97239	4.02643	3.95779	3.94858	3.96485	3.97534	3.99215	3.38523	3.41037	3.37373	3.38402	3.37925	4.00676	3.96601	4.05457	4.0176	3.99322	4.01679	4.05271	4.0016	4.1432	4.11818	3.93694	3.8472	3.94421	3.77837	3.94956
4.06414	4.05656	4.05098	4.05236	4.04406	4.07955	4.06716	4.04535	4.01815	4.07007	3.9672	3.9452	3.94938	3.93881	3.99457	3.97751	3.91568	3.96244	3.96933	4.00515	3.98089	4.0075	3.9832	3.97958	3.93407	3.41155	3.41526	3.40508	3.32978	3.38211	4.0106	4.04242	3.99003	3.90206	3.99329	3.99907	4.04218	4.01869	4.13019	4.11764	3.85724	3.87996	3.87329	3.85927	3.86705
4.07117	4.05049	4.09562	4.03767	4.02373	4.13776	4.06721	4.04874	4.10107	4.07737	3.98978	3.96118	3.96729	3.98276	3.98193	3.96156	4.02806	3.9913	3.94318	3.97068	3.97963	3.95149	3.97465	3.98569	3.9565	3.37148	3.37857	3.39069	3.33144	3.37721	4.00898	4.02805	4.05693	3.99489	4.06433	3.99031	4.00782	4.02705	4.10442	4.07717	3.95425	3.87725	3.92279	3.90472	3.92264
4.08442	4.04752	4.07533	4.06149	4.07185	4.06357	4.16445	4.07692	4.10145	4.04372	3.97487	3.95983	4.00197	3.93894	3.97659	4.01425	3.96123	4.00036	3.96864	4.05587	3.97846	3.98243	3.97394	4.01761	3.96252	3.36058	3.36053	3.39245	3.35658	3.37253	3.95267	4.03575	4.0011	4.02451	3.99871	4.04039	3.99618	4.03989	4.07644	4.13365	3.92289	3.93102	3.89435	3.82857	3.93834
4.05435	4.04291	4.06063	4.03665	4.05187	4.00464	4.03402	4.06309	4.12943	4.06657	3.98848	3.92114	3.97342	3.94731	3.98438	3.91721	3.96882	3.97985	3.99545	3.96313	3.9498	3.97485	3.99299	3.95133	4.01237	3.40156	3.36907	3.41229	3.38805	3.37836	3.97503	4.00859	4.01496	3.97169	4.07019	4.00442	4.05677	4.03564	4.13609	4.13441	3.93235	4.00511	3.95883	3.7517	3.93914
4.01833	4.04126	4.05514	4.0588	4.03621	4.06901	4.05655	4.05744	4.10409	4.08826	3.95738	3.97077	3.99456	3.98401	3.9719	3.91859	3.99202	3.99006	4.01678	3.96995	3.9671	3.98183	3.983	3.98806	3.97227	3.38181	3.3651	3.39701	3.38253	3.36047	3.99909	4.03063	3.98234	4.06916	3.96494	3.99754	3.96886	4.06964	4.11006	4.0816	3.8707	3.94597	3.87937	3.77592	3.90107
4.03258	4.06462	4.0341	4.02028	4.07494	4.09207	4.10927	4.05722	4.10234	4.08205	3.99331	3.93489	3.96309	4.00385	3.96337	3.94317	3.95747	3.9547	4.03123	3.96896	3.97333	4.03827	3.93323	3.98099	3.96627	3.40682	3.38106	3.36243	3.3964	3.35624	4.03585	4.01456	3.98754	3.98081	3.97143	3.98985	4.00944	4.0688	4.089	4.11305	3.80928	3.89955	3.9299	3.75696	3.95412
4.05308	4.04176	4.02391	4.08577	4.08894	4.09618	4.11214	4.07901	4.09986	4.10021	3.97142	3.95059	3.96431	3.98368	3.90956	3.99299	3.96167	3.98107	3.97655	4.00274	3.94719	3.93936	3.95387	3.97806	3.97452	3.37652	3.4006	3.40104	3.38888	3.38002	3.95248	4.02682	4.00411	3.94741	4.05604	3.99749	4.01223	3.96995	4.08404	4.15289	3.91291	3.93819	3.93747	3.83637	3.91118
4.03713	4.0961	4.0869	4.03555	4.10593	4.06009	4.06663	4.05831	4.09131	4.04813	3.95565	3.95621	3.97904	3.98764	3.95869	3.98535	4.01532	3.96446	3.95366	3.96946	3.92626	3.94056	3.96189	3.96618	3.93619	3.37027	3.41448	3.4035	3.41926	3.36392	4.03084	3.95444	3.99813	4.04056	4.09684	3.98801	4.02615	4.06252	4.1832	4.11593	3.99187	3.91906	3.91698	3.91808	3.8696
4.05325	4.07357	4.08772	4.04863	3.98794	4.04307	4.08131	4.13273	4.05483	4.13867	3.9891	3.95106	3.99515	3.91225	3.94333	4.01256	3.99298	3.97065	4.00713	4.01975	3.93342	3.95957	3.95699	3.97111	3.95237	3.37235	3.3968	3.42038	3.39212	3.38861	3.98297	4.00395	4.00898	3.96732	4.01883	3.98988	4.01617	4.00355	4.13796	4.05375	3.9641	3.86829	3.89415	3.79556	3.92887
4.01855	4.10022	4.0663	4.05422	4.08123	4.11308	4.05032	4.02392	4.13567	4.00909	3.98566	3.90498	3.98976	3.92742	3.95804	3.98517	4.00436	3.9675	3.9622	3.97245	3.94588	3.97296	3.98851	4.04017	3.9497	3.37539	3.41243	3.36283	3.37465	3.34206	4.00585	4.00029	4.00661	3.98194	4.05515	4.0635	3.94837	4.06625	4.09179	4.09163	3.90552	3.9429	3.91179	3.78951	4.03244
4.10453	4.04756	4.07965	3.96293	4.02934	4.06667	4.07704	4.0648	4.09327	4.1016	3.97923	3.91865	3.94559	3.97491	3.96269	3.975	3.98872	3.89173	3.99149	3.99908	3.95883	3.9644	3.95701	3.94486	3.95372	3.42828	3.38931	3.40511	3.37581	3.43261	4.03395	3.96906	4.0251	4.04138	3.97693	4.00696	4.05864	4.0364	4.13201	4.1027	4.00795	3.93344	3.96153	3.87443	3.91498
4.05992	4.09664	4.07128	4.06007	4.06649	4.07044	4.06577	4.07166	4.10064	4.08608	3.95819	3.94988	3.98037	3.99179	4.00235	4.01876	3.97246	3.94502	3.97387	3.9907	3.97524	3.98503	3.98837	3.9537	3.98445	3.44184	3.39148	3.42709	3.39509	3.37576	3.99485	3.98568	3.98975	4.00227	4.00817	4.05751	4.07631	4.03697	4.11107	4.12225	3.89392	3.93616	3.88957	3.88527	3.9265
4.05844	4.05205	4.11061	4.04684	3.99753	4.05104	4.09164	4.11999	4.04135	4.09087	3.99751	3.90417	3.9871	3.98968	3.99616	4.01556	3.99354	3.99187	3.98647	4.00482	3.96434	4.00077	3.98343	3.97387	3.95643	3.38381	3.37057	3.36812	3.42777	3.41379	3.97182	4.00793	4.0114	4.00786	3.99733	3.98687	4.0855	4.07076	4.12952	4.11864	3.92919	3.9656	3.92375	3.88094	3.92556
4.08916	4.0695	4.13311	4.07356	4.06397	4.09435	4.09516	4.12424	4.06804	4.08864	3.98099	3.99076	3.94266	3.98357	3.95721	4.02767	4.01839	3.92513	3.95352	4.05165	4.0099	3.9428	3.96254	3.94116	3.98198	3.40403	3.43134	3.41069	3.41679	3.35396	4.04627	4.03459	4.07412	3.93664	3.96799	3.98797	4.06517	4.06177	4.15026	4.11811	3.96465	3.93543	3.94084	3.89742	3.97279
4.02849	4.03393	4.09294	4.02399	4.0463	4.12297	4.06485	4.09734	4.09994	4.08079	3.98347	3.95051	3.96599	3.99876	3.95804	3.97724	4.0503	3.94935	4.00256	3.97418	4.00428	4.00982	3.95855	3.98592	3.98413	3.41468	3.37311	3.40007	3.38234	3.3708	4.04684	4.00894	4.00369	3.97295	4.00108	4.06222	3.97059	4.12156	4.05811	4.15199	3.90829	3.88466	4.0533	3.8074	3.89013
4.09442	4.10459	4.04765	3.99895	4.07857	4.08789	4.04904	4.05464	4.07592	4.11899	3.92675	3.95809	3.96088	3.96328	3.95874	3.94709	3.996	4.01748	4.0176	4.02056	3.98298	3.95577	3.94203	3.97087	3.96425	3.38308	3.4068	3.36266	3.41663	3.36347	3.98864	3.98838	4.02486	4.01982	3.95123	4.03072	4.0483	4.07105	4.09462	4.1545	4.01795	3.93226	3.89212	3.80176	3.80241
4.05846	4.05961	4.0644	4.12346	4.0758	4.08577	4.06557	4.06916	4.07355	4.03804	4.01084	3.95958	3.98152	3.9936	3.99674	4.00053	3.94103	4.0057	3.93572	4.03573	3.9967	3.95699	4.00282	3.99053	3.95826	3.32432	3.38306	3.4398	3.3589	3.40726	3.98598	4.03762	3.99402	3.96495	3.96242	3.97051	3.98379	4.0432	4.05161	4.10905	3.93746	3.87453	3.97547	3.81266	3.96181
4.10215	4.04247	4.06972	4.02683	4.0927	4.04533	4.12436	4.07496	4.13049	4.08474	3.98445	3.9341	3.97645	3.98332	3.93388	3.97212	4.02265	3.90955	3.99761	4.01795	4.00377	3.97998	3.95582	3.96974	3.96659	3.39995	3.3566	3.42969	3.40411	3.37751	3.93745	3.95756	3.99851	4.01025	4.12073	4.03574	3.99055	3.97875	4.14259	4.0636	3.93684	3.98145	3.97837	3.86233	3.99775
4.02394	4.0296	4.05692	4.07808	4.04962	4.03988	4.0867	4.10916	4.05934	4.15777	3.96352	4.003	3.97512	3.98334	3.94789	3.97409	3.97627	3.95518	3.98224	4.03348	3.97397	3.96973	3.98395	3.97592	3.96968	3.36825	3.40038	3.40204	3.39428	3.38603	4.01761	4.05557	4.0498	4.03834	4.03922	4.08969	4.03288	3.99177	4.08737	4.10666	3.97702	3.89467	3.87794	3.80064	3.91674
4.14624	4.06365	4.09037	4.04097	4.05172	4.13252	4.08863	4.13862	4.0769	4.06836	3.9253	3.96218	3.97189	3.96955	3.96209	3.96494	4.03085	4.03308	3.98827	4.04016	3.99894	3.99751	3.94671	3.98626	3.98702	3.37212	3.38339	3.37115	3.34929	3.40974	3.99987	4.00658	4.07123	3.9114	4.00128	4.07146	3.99677	4.06424	4.13422	4.09072	3.97081	3.86918	3.97462	3.74786	3.90241
4.04028	4.05808	4.01698	4.05253	4.04126	4.07391	4.13608	4.17092	4.08965	4.05058	4.00994	3.94267	4.01476	4.00138	3.97981	3.997	4.00725	3.99497	3.98827	4.02779	3.96131	3.97548	4.00081	3.98191	3.97055	3.35495	3.30768	3.39188	3.37554	3.46292	3.96013	3.99516	4.00277	3.97704	4.00214	4.03163	4.06522	4.02269	4.11001	4.09848	3.92846	3.92408	3.94878	3.89825	3.9229
4.02117	4.07729	4.05257	4.07206	4.03859	4.10681	4.12326	4.07209	4.08986	4.08031	3.94837	3.9833	4.00753	3.96177	3.99551	4.06882	4.01319	3.99322	4.01649	3.98299	3.95646	4.03169	3.99994	4.01434	4.01365	3.38457	3.43218	3.39303	3.38222	3.38714	3.98876	4.02588	4.02801	3.97223	4.08417	4.0437	4.03147	4.02236	4.12406	4.14748	3.97303	3.86452	3.94571	3.81892	3.96011
4.03812	4.02836	4.04736	4.02433	4.07653	4.04031	4.02747	4.11334	4.14131	4.083	3.99417	3.92996	4.00804	3.97643	4.01265	3.9794	3.97902	3.98572	4.06817	4.04308	4.01058	3.9752	3.95669	3.9701	3.97607	3.34676	3.41183	3.40782	3.3938	3.43372	3.95887	3.956	4.00257	4.01304	3.96022	4.13412	4.04244	4.05411	4.12921	4.05961	3.92015	3.87933	3.90824	3.90495	3.90599
4.0459	4.04684	4.08639	4.04762	4.04414	4.0379	4.06579	4.02468	4.08618	4.10186	3.99303	3.9736	3.97089	3.9723	3.97145	3.97541	4.03874	4.01298	4.00017	3.99196	3.97283	4.0042	3.97671	3.97071	3.94431	3.39692	3.4093	3.39324	3.38331	3.40996	4.04098	4.00206	3.98509	4.01241	4.04541	4.06801	4.00375	4.1111	4.15587	4.13973	3.97386	3.92672	3.96444	3.78183	3.89632
4.07026	4.04333	4.08111	4.06555	4.0707	4.11358	4.09501	4.04548	4.15291	4.08344	4.02219	3.94894	4.00134	3.96497	3.97179	4.01779	3.99774	3.96821	4.0113	4.01916	3.99457	4.005	4.00855	4.01511	3.96576	3.43335	3.40677	3.39012	3.35784	3.4163	4.0761	3.94615	4.06398	4.01324	4.08207	4.0725	4.04805	4.08798	4.16939	4.18406	3.96922	3.91646	3.91653	3.86471	3.89247
4.07194	4.06759	4.07791	4.09668	4.01032	4.12457	4.10123	4.11591	4.14221	4.13529	4.0102	3.98526	3.97576	3.9864	3.97254	4.00043	4.0099	3.97615	3.99981	4.02	3.95467	3.96565	3.96755	4.02772	4.028	3.41885	3.38208	3.41864	3.36153	3.39373	4.0747	4.05318	3.98454	3.99524	3.96541	4.04547	3.99691	4.08107	4.15673	4.10706	3.95621	3.86229	3.99506	3.8153	4.02202
4.10771	4.04937	4.10274	4.08358	4.06418	4.14619	4.08615	4.08767	4.04702	4.15886	3.97436	3.98542	4.00166	3.97715	3.99426	3.97275	4.02605	3.98865	4.06676	4.05609	3.98334	3.91941	4.0035	4.01298	3.96668	3.39928	3.4149	3.42399	3.39423	3.36471	3.92193	4.00372	3.9993	3.94398	4.04847	4.07246	4.06289	4.0467	4.15816	4.14882	3.90366	3.98713	3.98396	3.86886	4.03588
4.08429	4.06707	4.04661	4.02623	4.05148	4.1646	4.08529	4.10144	4.05125	4.05002	3.98333	3.93489	4.00212	3.98023	3.98136	4.02291	3.96018	3.92117	4.03772	4.02	3.96506	4.02863	3.98985	4.00404	3.99203	3.41997	3.38343	3.40805	3.40822	3.37678	3.96066	3.99792	4.01724	4.11574	4.06872	4.08612	4.04518	4.07624	4.15813	4.1626	4.01026	4.01002	3.94123	3.88951	3.97517
4.0578	4.04152	4.0757	4.02093	4.09751	4.05937	4.09116	4.11135	4.09369	4.02162	4.04621	3.97621	3.98573	3.96084	3.96815	3.99192	3.9991	3.97457	3.9977	4.09576	3.96274	3.96132	4.03086	4.03432	3.97517	3.39765	3.3925	3.40346	3.39795	3.38166	4.01753	4.06936	4.00099	3.94463	3.98003	3.99638	4.03733	4.01406	4.12863	4.09496	3.91122	3.75186	3.91605	3.79784	3.92727
4.06178	4.04285	4.05639	4.08396	4.05755	4.06233	4.1256	4.07504	4.07719	4.12272	3.94481	3.95265	3.99028	4.0001	4.02654	4.00717	3.98225	4.0045	4.034	4.02914	4.02549	3.99159	3.98564	3.99897	3.99761	3.39157	3.37215	3.40865	3.39697	3.37635	3.95342	4.04098	4.10094	4.03162	4.00598	4.04835	4.03735	4.02071	4.14474	4.17571	3.99938	3.96045	3.95155	3.82898	3.92792
4.09293	4.08934	4.05688	4.03334	3.99706	4.12071	4.12964	4.11463	4.08933	4.12215	4.02447	3.95139	4.02099	3.96076	3.98771	4.0497	4.01485	3.98682	4.05112	4.01692	3.99182	3.98949	4.00175	3.99274	3.99338	3.36691	3.36904	3.41292	3.38832	3.43398	4.02286	3.92978	4.00175	4.04125	4.04165	4.06299	3.9778	4.06129	4.16078	4.1562	3.95496	3.98929	3.93877	3.8172	3.96759
4.06431	4.08126	4.03449	4.05458	4.10086	4.10005	4.08649	4.09146	4.10326	4.1182	4.03147	3.98458	4.02054	4.00492	3.97718	4.02622	4.02598	3.94223	3.96024	4.02543	4.00902	3.96155	3.95543	4.01334	3.97818	3.39438	3.39219	3.38904	3.36603	3.42584	4.03507	4.05705	3.99303	3.95849	4.09652	4.02964	3.98351	3.98063	4.09317	4.13473	3.97794	3.98674	3.88228	3.92204	3.96404
4.04124	4.1284	4.03212	4.06324	4.11637	4.08845	4.14391	4.09337	4.10405	4.05686	3.97697	3.96426	3.99115	3.98144	3.98574	4.02427	4.00698	3.99171	4.03275	4.01144	4.02303	3.95854	3.99093	3.97537	3.99364	3.38055	3.42689	3.44634	3.36185	3.34257	3.94131	4.07456	4.04307	3.99473	4.01961	4.00559	4.049	4.0536	4.11308	4.18814	3.95778	3.8794	3.92594	3.78001	3.94791
4.09248	4.03078	4.09407	4.11978	4.08164	4.12645	4.05661	4.1268	4.10093	4.11548	4.04273	3.9389	4.00061	3.96093	3.99549	4.00696	4.01558	4.03627	3.97003	3.98909	3.98318	3.98887	3.9969	3.96519	4.00349	3.42641	3.37544	3.3491	3.41688	3.39262	4.01736	3.92816	4.09404	4.01553	4.01229	4.05422	4.02896	4.05294	4.07634	4.11988	4.01049	3.93659	3.93651	3.84766	3.95386
4.06206	4.07024	4.03928	4.04627	4.04998	4.08998	4.11607	4.11172	4.11678	4.11891	4.02105	4.0046	3.99134	3.95252	3.98469	4.02166	4.0206	4.00231	4.02847	4.04189	4.00468	4.00594	4.00929	3.99932	4.04095	3.4142	3.35922	3.39162	3.35748	3.39074	4.02296	4.09194	4.00668	4.10355	4.06679	3.98313	4.07794	4.04788	4.09889	4.16423	3.96393	3.83331	3.94222	3.84044	3.96413
4.09044	4.05586	4.0648	4.11809	4.14652	4.04732	4.0944	4.09706	4.09758	4.10172	3.99897	3.93479	3.98089	3.94201	3.97941	4.03876	4.00881	4.01311	4.04823	3.996	4.00191	3.96123	4.01246	3.99549	3.95258	3.37565	3.36114	3.38491	3.40932	3.41373	4.05789	4.05625	4.04414	4.07904	4.06566	4.03216	4.0704	4.06122	4.11428	4.23375	3.87996	3.8623	3.98493	3.79516	3.91054
4.08695	4.03973	4.05622	4.02184	4.06176	4.08767	4.11206	4.08538	4.14781	4.09242	3.9908	3.96379	4.02243	4.01934	3.99063	3.95771	4.00437	3.99729	4.07121	4.03318	3.97305	3.995	4.0173	4.00862	3.97396	3.39626	3.3937	3.39354	3.39439	3.34565	3.99182	3.98308	4.00942	4.01262	4.03696	4.05085	4.02592	4.12142	4.13017	4.13477	3.96547	3.93889	4.01611	3.84046	3.95375
4.07211	4.08941	4.06624	4.02686	4.08591	4.01667	4.07104	4.10694	4.14051	4.12053	3.96406	3.96344	4.0212	3.99564	3.99569	4.05107	4.09509	4.02246	3.99223	4.07182	3.9828	4.03099	3.98996	3.98917	3.96105	3.39702	3.4156	3.40099	3.43173	3.3707	4.09023	4.1177	4.05903	4.0165	4.07011	4.04144	4.04469	4.06796	4.12976	4.06834	3.98331	3.92202	3.87794	3.8731	3.92378
4.08474	4.09361	4.02995	4.06828	4.01424	4.04157	4.13906	4.09109	4.06735	4.05516	3.96347	4.00871	4.03596	3.9602	4.01137	4.0165	4.00679	3.98546	4.02399	4.02098	3.97788	3.98389	4.00106	4.01209	4.00672	3.34518	3.37465	3.42046	3.36754	3.35094	4.03142	4.02524	4.08471	4.00991	4.01712	4.00154	4.03463	4.09026	4.11898	4.17203	3.94072	3.95363	3.92265	3.87941	3.9958
4.06724	4.08545	4.05514	4.07085	4.08418	4.09664	4.13633	4.0673	4.14764	4.13391	3.98022	3.942	4.00084	3.99438	4.00818	3.98365	4.01563	4.02839	4.00648	4.07833	4.00896	4.04376	4.00633	4.02311	3.99528	3.42661	3.37825	3.36403	3.38498	3.40781	4.04955	4.04015	3.98197	4.0038	4.06062	4.01078	4.00434	4.08517	4.12158	4.15888	3.96226	3.93787	3.95366	3.92929	3.97495
4.03704	4.09236	4.09839	4.07678	4.11665	4.07138	4.07926	4.08691	4.1365	4.07655	3.95153	3.97986	3.99207	3.96207	4.01029	4.02766	4.00363	3.93662	3.99695	4.0011	4.02457	4.00142	4.03299	3.99745	3.97841	3.42041	3.35755	3.42592	3.41196	3.40415	3.95731	3.98674	4.07759	4.03761	4.08753	4.06595	4.00515	4.0901	4.20902	4.14184	3.9433	3.95157	3.8786	3.88074	3.9695
4.03333	4.09715	4.08537	4.0904	4.09653	4.10258	4.11122	4.09649	4.18338	4.05425	4.02135	3.98568	4.00434	3.97398	3.97565	4.05496	4.00881	4.0084	3.99179	4.06726	3.99063	3.98924	4.01405	3.98812	4.01236	3.38477	3.37489	3.38629	3.38468	3.36977	4.04591	3.97324	4.03306	4.07844	4.02957	4.08379	4.02898	4.04766	4.16763	4.16162	4.00983	3.92498	3.97338	3.8424	3.97386
4.05674	4.08392	4.13739	4.05236	4.07611	4.11341	4.0821	4.07284	4.05683	4.07734	4.00955	3.96369	3.97378	4.02337	3.98358	4.04329	4.00716	3.97874	3.99387	3.99469	3.9777	3.9866	3.97492	3.99341	3.9773	3.42025	3.41207	3.38965	3.42167	3.43441	4.09113	4.02858	4.00304	4.04814	4.00223	4.09554	4.07498	4.1237	4.18551	4.13248	4.03741	4.03022	3.95827	3.92003	3.9983
4.0558	4.0705	4.13635	4.11936	4.02502	4.12003	4.10247	4.14673	4.11047	4.14914	3.99353	3.94173	3.99834	3.94843	3.98539	4.00357	3.97648	4.00352	3.98865	4.06948	3.97348	3.99009	4.02985	4.0014	4.00971	3.43825	3.41136	3.41948	3.40914	3.41625	3.98167	4.0867	4.07497	4.05571	4.00065	4.03771	4.04746	4.05329	4.16491	4.07511	3.97343	3.97365	3.94432	3.87664	3.88752
4.13803	4.08226	4.04122	4.04788	4.06694	4.10422	4.11397	4.09671	4.14834	4.06519	3.9932	3.97279	4.00132	4.02072	4.02757	3.99836	3.96593	4.08829	4.03639	4.02626	4.01143	4.0018	3.97751	3.99493	3.9901	3.40375	3.40445	3.37326	3.3687	3.38536	4.05511	4.04272	4.0145	4.01793	4.05315	4.05219	4.0139	4.04109	4.12936	4.21975	3.98529	3.90998	3.90398	3.87586	3.98123
4.0606	4.07607	4.03867	4.07131	4.05991	4.13755	4.08457	4.0771	4.08916	4.06953	4.01654	3.9792	4.02685	3.97326	3.97305	4.01099	4.02189	4.03635	3.99674	4.04174	4.03028	3.99136	3.97681	4.03512	3.98708	3.39177	3.40136	3.38288	3.35036	3.37111	4.00423	3.95123	4.02852	4.06144	3.97272	4.08697	4.10534	4.03512	4.16354	4.10659	3.96275	3.95954	3.92878	3.91405	4.03935
4.01866	4.04547	4.05246	4.09557	4.11735	4.09179	4.11575	4.14833	4.14284	4.09524	4.02689	3.96951	4.03666	3.97681	4.03031	4.05189	4.00261	4.02061	3.996	4.04207	3.99792	4.00628	3.97914	3.99906	4.02294	3.43805	3.39273	3.43998	3.40101	3.40636	4.05289	4.05496	4.0754	4.02276	4.07764	4.10863	4.09603	4.0046	4.20775	4.06625	3.8736	4.00034	3.94243	3.8428	3.84328
4.08098	4.07201	4.07471	4.07318	4.05925	4.08167	4.12435	4.08562	4.13416	4.08568	3.98035	3.97394	3.99132	4.00257	4.03412	4.01577	3.94912	4.00091	4.04885	4.03625	3.97343	3.98198	4.01174	4.03488	4.00765	3.38431	3.39213	3.39318	3.35405	3.44676	4.034	3.96754	4.03092	4.01852	4.04227	3.99458	4.07464	4.0623	4.12114	4.13122	3.91375	3.82133	3.94636	3.85165	4.03138
4.02624	4.07441	4.12253	4.08766	4.10458	4.11286	4.09525	4.14246	4.15393	4.12273	4.02118	3.9884	3.99156	4.02085	4.00517	3.99339	3.99955	3.99731	4.01905	4.02703	4.03267	4.04952	4.012	3.98488	3.98472	3.43301	3.43274	3.41735	3.37052	3.40555	3.99149	4.0868	3.97444	4.07208	4.05803	4.02898	4.16147	4.0553	4.07247	4.13755	3.96589	3.99699	3.95697	3.9185	3.9397
4.08044	4.06846	4.04821	4.10639	4.05583	4.14241	4.13672	4.08819	4.12016	4.14102	4.03067	3.98068	4.00406	3.96821	4.00871	4.06501	3.99659	3.99725	4.0727	4.07381	4.01734	3.98706	4.02241	4.01451	4.00856	3.35039	3.36079	3.40492	3.42676	3.36783	4.10018	4.0238	3.92966	3.98403	3.99809	4.04454	4.0579	4.1079	4.14152	4.13614	3.91512	4.01831	3.91891	3.9447	3.98838
4.10529	4.03725	4.06883	4.08217	4.09465	4.11175	4.11893	4.12869	4.1246	4.08879	4.02183	3.95585	4.02405	3.96268	4.01214	4.01796	4.04789	3.9868	4.01226	4.06253	4.01256	3.95019	3.9807	3.9711	4.03103	3.3888	3.42493	3.43657	3.47512	3.40494	3.97258	4.05503	4.08163	4.03036	4.00735	4.03754	4.1274	4.07556	4.12996	4.1647	3.91379	4.0374	3.99618	3.8582	3.9749
4.03191	4.04917	4.0861	4.03664	4.07428	4.07976	4.15414	4.1098	4.1161	4.09417	4.01142	3.96136	4.02014	3.98953	4.01921	4.02601	4.00005	4.03668	4.02595	4.03301	4.00498	4.02435	3.99114	4.02768	4.02214	3.41224	3.35647	3.36733	3.3208	3.352	4.01392	4.02519	4.13103	3.95908	4.06672	4.09569	4.00798	4.06764	4.14786	4.13655	4.00603	3.9361	3.91071	3.90172	3.95911
4.05789	4.05228	4.04455	4.08066	4.00565	4.20861	4.11585	4.11722	4.08164	4.15666	4.01374	3.93274	3.99204	4.02132	3.97779	4.01194	4.03543	3.93081	3.98663	3.96925	4.02425	4.00323	4.01765	3.98925	3.97622	3.42683	3.343	3.39891	3.39599	3.38625	3.96303	4.06203	4.03398	4.03882	3.99918	4.04095	4.07093	4.12591	4.10468	4.09691	3.95516	3.92905	3.9877	3.80828	3.94184
4.06772	4.08441	4.11125	4.06713	4.06289	4.16683	4.13426	4.03452	4.12344	4.14349	4.03672	4.00235	4.02659	4.03395	4.00432	4.05564	4.01951	3.97624	4.0537	3.99027	4.02537	3.99744	3.99849	4.03737	3.99753	3.39536	3.41474	3.35817	3.33437	3.39399	4.01573	3.99987	4.06408	4.06012	4.02239	4.0211	4.12384	4.11672	4.11332	4.13952	4.02966	3.99568	3.88525	3.8429	3.99747
4.07156	4.04664	4.06956	4.09536	4.082	4.14136	4.10623	4.10644	4.0939	4.11687	4.02234	4.01014	4.03131	4.0426	4.02457	4.03615	4.02764	4.01289	4.07034	4.0349	3.98252	4.01908	4.01731	3.99256	3.9781	3.36665	3.41388	3.36469	3.3887	3.33944	3.96221	3.99837	4.04941	3.97341	4.10117	4.04984	4.05133	4.07132	4.18839	4.19963	3.93244	4.01261	4.00134	3.84716	3.95972
4.05122	4.05028	4.06039	4.04406	4.05762	4.13031	4.14625	4.02624	4.16476	4.12031	4.02776	3.99754	4.00695	3.91769	4.03722	4.02605	4.00803	4.00816	4.01271	4.06588	4.02361	4.02193	3.98418	4.01941	4.0101	3.40096	3.38068	3.36275	3.38418	3.36876	4.02125	4.01128	4.08035	3.98976	4.11969	4.06347	4.11364	4.07948	4.15064	4.17165	4.01475	3.92306	3.94421	3.85674	3.97003
4.0733	4.06876	4.09505	4.03643	4.0783	4.06864	4.14906	4.17832	4.09835	4.12909	4.03005	3.98775	4.05253	3.96577	3.99649	3.98349	4.04388	4.02843	3.99441	4.04525	3.9968	4.01694	4.02784	4.0257	4.01121	3.41518	3.41329	3.41478	3.36807	3.3994	4.13726	4.04177	4.04226	4.04216	4.04972	4.0745	4.09429	4.11672	4.20001	4.19445	3.96362	4.02525	3.96023	3.73428	3.93142
4.06366	4.05841	4.07732	4.06766	4.10747	4.12091	4.09177	4.06032	4.1303	4.14159	4.02178	3.97663	4.01522	4.00704	4.01631	4.07151	3.97066	4.01009	4.08805	4.00288	4.0141	4.03562	3.99412	4.05689	4.01147	3.45125	3.38474	3.37603	3.38723	3.40987	4.06527	4.04633	4.01588	3.99296	4.10344	4.10506	4.09474	4.0296	4.09306	4.14388	3.93714	3.93319	3.93909	3.85151	3.93533
4.08888	4.04982	4.04224	4.04319	4.11162	4.14725	4.11555	4.14341	4.11031	4.12393	4.03507	4.02549	4.00584	4.04268	4.00768	4.02275	4.017	4.04611	4.07835	4.09892	4.04496	4.04548	4.03089	3.97336	4.02057	3.43853	3.43602	3.4208	3.38492	3.36251	4.04053	4.0078	4.05006	3.99855	4.05858	4.14489	4.12098	4.05841	4.19386	4.15821	3.96704	3.92401	3.90865	3.92954	3.93004
4.03064	4.07139	4.08233	4.08044	4.11428	4.11447	4.13906	4.10356	4.1316	4.04286	4.02656	3.97748	4.00384	4.02616	3.98935	4.01013	4.01455	4.0419	4.04381	4.0644	4.00278	3.97646	4.0064	3.99391	4.03348	3.37005	3.39135	3.34922	3.40233	3.37489	4.01292	4.09386	3.9957	4.04204	4.02571	4.05896	4.05828	4.06064	4.13488	4.15635	4.00466	3.88147	3.9341	3.86489	3.99031
4.07003	4.10037	4.0031	4.07241	4.06523	4.11412	4.10071	4.13351	4.10553	4.11387	3.99761	4.0075	4.02451	4.01822	4.0478	4.01877	4.05834	4.0406	3.98186	4.08754	4.02461	4.00086	4.00628	3.99736	4.01279	3.40297	3.40566	3.39972	3.3725	3.40878	4.08638	4.08516	4.07873	4.05232	4.0638	4.09838	4.12509	4.06174	4.16535	4.15375	3.9473	3.99239	4.01365	3.83638	3.96343
4.09093	4.06921	4.05988	4.06327	4.14361	4.09653	4.12594	4.11167	4.07414	4.14812	4.01974	3.98564	4.01318	4.0394	3.98395	4.0729	4.01428	3.99973	4.02439	4.04941	4.05559	3.99875	4.04618	4.01471	4.03365	3.41694	3.39444	3.41072	3.38308	3.39036	4.00392	4.05633	4.04706	3.99771	4.06738	4.0575	4.07432	4.08605	4.17769	4.15161	3.97596	4.12331	3.93875	3.80223	3.99745
4.0853	4.03815	4.1152	4.06187	4.07784	4.14236	4.09225	4.08755	4.10972	4.12874	4.072	4.00844	3.97052	3.98919	3.97206	3.98893	4.08385	3.99601	3.96328	4.01739	4.0381	4.00265	3.99955	4.00824	4.00695	3.38656	3.42358	3.3677	3.36166	3.41778	4.05271	4.05779	4.00205	4.05181	4.05284	4.05929	4.08009	4.0846	4.18448	4.16912	3.96925	3.92609	3.98297	3.88718	3.96256
4.05975	4.05896	4.09159	4.11504	4.0982	4.15351	4.0903	4.13923	4.08402	4.12083	3.99228	4.01325	4.027	3.98797	4.00882	4.03531	4.08056	4.01515	3.99935	4.03626	4.01975	4.00951	4.07594	4.00471	4.03457	3.38206	3.44581	3.4083	3.40301	3.4	3.99778	4.10234	4.07137	4.03225	4.07878	4.11198	4.10505	4.11147	4.17309	4.12392	3.93869	4.01998	3.9156	3.92143	4.03722
4.10267	4.11351	4.07735	4.06482	4.12707	4.12079	4.10375	4.12987	4.14412	4.09407	3.98068	3.95203	3.98799	3.99062	4.00862	4.02777	4.01978	4.03847	4.05481	4.07741	4.01937	3.99898	4.03791	4.02045	4.00775	3.40344	3.4009	3.38825	3.36678	3.40173	4.03606	4.00781	4.0021	4.03803	4.02881	4.12145	4.08162	4.05265	4.1649	4.14719	3.96228	3.97015	4.01034	3.81982	3.92826
4.13707	4.11301	4.11268	4.1025	4.11638	4.16825	4.14989	4.10804	4.0338	4.10959	3.98984	3.9856	4.03979	3.99564	4.03328	4.04897	4.02907	4.04489	3.96355	4.05854	4.01538	4.01113	4.01916	4.04257	4.03388	3.42599	3.40481	3.37455	3.40199	3.39743	4.03073	4.02949	4.05676	4.00543	4.04392	4.07688	4.10228	4.09057	4.14709	4.11544	4.02657	3.95909	3.95255	3.79997	3.99017
4.09986	4.07731	4.07841	4.10921	4.06393	4.11687	4.11695	4.13144	4.0996	4.10034	4.023	3.98741	4.03993	4.05159	3.99592	3.9897	4.02234	4.02736	4.00514	4.09402	4.03186	3.99892	4.01223	4.01473	3.98691	3.3887	3.41516	3.40797	3.36562	3.3928	4.02024	4.0362	4.01959	4.0462	4.07145	4.14765	4.08699	4.01091	4.16638	4.16085	4.0432	3.95765	3.96671	3.76645	3.94874
4.12001	4.04479	4.10466	4.06179	4.09811	4.12602	4.17151	4.12753	4.10249	4.10476	4.01302	4.00061	4.01387	4.03652	4.01292	4.06507	4.02739	4.04143	4.03895	4.08435	4.01299	4.04918	3.9962	4.03112	4.03494	3.38231	3.38314	3.42336	3.39629	3.36821	4.0755	4.16244	4.05706	4.00499	4.02725	4.08166	4.09806	4.07111	4.14891	4.1155	4.02166	4.01526	3.99178	3.91531	3.96777
4.08072	4.02888	4.08356	4.06774	4.09133	4.06781	4.12697	4.15106	4.12572	4.10271	4.00678	3.99924	4.01259	4.03115	3.99736	4.06017	4.06522	4.05534	4.02167	4.10685	4.05126	4.01896	4.05003	4.00567	4.01275	3.38975	3.40243	3.44152	3.3573	3.37227	4.018	4.09004	4.10571	4.11272	3.97564	4.1177	4.12237	4.0629	4.13047	4.18813	4.00346	4.0273	4.0088	3.87458	3.89509
4.08497	4.12606	4.09494	4.09577	4.04635	4.14208	4.10985	4.12609	4.14043	4.12173	4.07322	3.97132	3.9714	4.06572	4.00928	4.04863	4.02166	3.99685	4.04064	4.12223	3.99815	4.02937	4.01742	4.05551	4.03293	3.4158	3.4097	3.39471	3.38387	3.41459	4.01903	4.05801	4.01966	4.05474	4.08937	4.03965	4.08065	4.03438	4.09123	4.21216	3.90532	3.90798	4.00337	3.93669	3.96979
4.07847	4.12012	4.07862	4.0989	4.05182	4.1803	4.0716	4.12832	4.13519	4.18205	4.04315	3.99964	4.01691	4.04079	4.04726	4.02637	4.12097	4.04222	4.07799	4.06358	4.03726	4.02099	4.03095	4.02559	4.02279	3.41956	3.397	3.41793	3.421	3.39659	4.03414	4.0031	4.0343	3.99007	4.04586	4.01099	4.0543	4.15884	4.21996	4.21082	3.97927	4.04527	4.03791	3.86647	3.96716
4.11476	4.07206	4.10142	4.12098	4.09164	4.07801	4.08189	4.10228	4.16536	4.14011	4.05827	3.99746	4.01832	4.03441	4.04487	4.02811	4.0468	4.08589	4.02604	4.02386	4.00012	4.05312	4.0163	4.04571	4.00728	3.39	3.39411	3.42195	3.40098	3.41393	4.11738	3.98235	4.0241	4.04374	4.06562	4.10824	4.07762	4.09578	4.17176	4.14055	3.91852	3.99008	3.98656	3.95041	3.97672
4.04751	4.0995	4.08444	4.07582	4.0807	4.10124	4.1012	4.11067	4.13015	4.1208	4.01507	3.99972	4.03866	3.98146	4.04882	4.05448	4.05076	4.05483	4.07117	4.02335	4.0171	4.04163	4.00223	4.03202	4.01533	3.40929	3.42233	3.43133	3.38415	3.37796	4.0288	4.02107	4.09207	4.0744	4.07181	4.09856	4.03757	4.05603	4.19571	4.2292	3.9204	4.00773	3.94365	3.93121	3.94746
4.08543	4.09435	4.07523	4.12698	4.11654	4.11365	4.10839	4.13237	4.14291	4.17276	4.04853	4.02086	4.01669	4.10375	4.00583	4.05007	4.03769	4.06837	4.04696	4.07666	4.03428	4.0177	4.04054	4.03222	4.01324	3.41622	3.43192	3.37023	3.35387	3.41892	4.0648	4.0549	4.13454	4.05102	4.06948	4.10675	4.12609	4.12214	4.14056	4.2493	3.98519	3.94167	3.96927	3.88293	4.01816
4.07362	4.08459	4.07318	4.06883	4.00746	4.11255	4.13281	4.11979	4.07657	4.13537	4.0317	3.98601	4.03161	4.04256	3.97112	4.09957	4.04176	4.0421	4.05584	4.05969	4.07112	4.01213	4.0411	4.02076	4.05296	3.39222	3.37165	3.36027	3.40266	3.38287	4.03003	4.02757	4.05914	4.04976	3.98773	4.06644	4.10457	4.10658	4.20869	4.16446	4.04938	3.93873	3.92732	3.88919	4.02782
4.08105	4.06276	4.05365	4.10951	4.06411	4.13514	4.09762	4.08441	4.14786	4.10827	4.05461	4.00369	4.02712	3.98917	4.05282	4.05732	4.05444	4.01727	4.04191	4.12627	4.03467	4.0201	4.02366	4.02024	4.03219	3.39497	3.37553	3.45519	3.36733	3.39341	4.1046	4.12555	4.10621	3.99732	4.04605	4.09803	4.07297	4.03833	4.23211	4.14212	4.00128	4.03813	4.01308	3.84641	3.94778
4.03093	4.10971	4.10464	4.08178	4.09792	4.17965	4.15714	4.12889	4.12332	4.1011	4.06591	4.00934	4.03069	3.97421	4.04482	4.05906	4.02343	4.05925	4.10645	4.04366	4.04632	4.04494	4.03523	4.05225	4.00695	3.40304	3.44885	3.41757	3.36994	3.41443	4.05047	4.0863	4.09664	4.00549	4.05252	4.10959	4.0412	4.14238	4.14537	4.17667	4.02574	4.00372	4.01025	3.85234	4.01307
4.07931	4.08112	4.10296	4.03052	4.11406	4.13639	4.11523	4.12612	4.13735	4.13011	4.02096	3.9699	4.0049	4.00618	4.00308	3.99706	4.03933	4.04967	4.06052	4.0609	4.01425	4.02126	4.00456	4.04822	4.04286	3.4268	3.40992	3.43894	3.36658	3.40831	4.07615	4.12164	4.0964	4.09053	4.09291	4.06707	4.04673	4.09744	4.17449	4.20046	3.99124	3.98367	4.05871	3.89687	3.99006
4.06141	4.09512	4.09938	4.08975	4.07029	4.1706	4.12843	4.15629	4.14288	4.14648	4.04901	3.98619	4.02542	4.04313	4.0602	4.07188	3.98885	4.0145	4.04443	4.09229	4.01574	4.02365	4.01089	4.01403	4.02376	3.43198	3.39635	3.35474	3.40528	3.40486	4.14364	4.13095	3.99386	4.02978	3.99201	4.17023	4.11566	4.05956	4.14057	4.16343	3.98039	3.93735	3.96658	3.85639	3.97406
4.0774	4.09644	4.1121	4.11825	4.10077	4.13213	4.08636	4.13471	4.15641	4.17049	4.04995	3.99455	3.98831	4.00218	4.03048	4.05294	4.09789	4.03628	4.07246	4.03655	4.05524	4.02984	4.03885	4.0254	4.02506	3.4348	3.42807	3.39563	3.38496	3.43143	4.01205	4.10799	4.05543	4.0795	4.02517	4.08288	4.02306	4.13682	4.18796	4.17631	4.03571	3.94227	4.03569	3.92669	4.01305
4.07538	4.07084	4.10347	4.14459	4.05232	4.16167	4.15354	4.16124	4.1322	4.13375	4.0581	3.99648	4.0199	3.98422	4.0251	4.05696	4.03998	4.06256	4.02963	4.0853	4.00142	4.00841	4.02383	4.06711	4.04654	3.4366	3.43057	3.3674	3.36183	3.34771	4.05832	4.09438	4.03258	4.03786	4.01124	4.05643	4.08886	4.17451	4.14941	4.20914	3.96251	3.94623	3.97885	3.96006	3.99358
4.09891	4.13261	4.056	4.08623	4.08252	4.17206	4.2081	4.09153	4.15335	4.1328	4.00932	3.99209	4.01688	4.04706	4.09014	4.08692	4.08168	4.05594	4.11834	4.11089	3.9848	4.05592	4.01644	4.04491	4.02776	3.4248	3.40222	3.39379	3.39304	3.41149	4.15147	4.09549	4.11215	4.00934	4.12057	4.05528	4.10059	4.12026	4.19778	4.19956	3.93369	3.99906	4.01109	3.88643	4.00183
4.10219	4.08783	4.0838	4.14564	4.0395	4.15294	4.11117	4.12024	4.117	4.12982	4.07649	3.97092	4.07146	4.05698	4.05329	4.06438	4.08773	4.04315	4.06721	4.06151	4.03298	4.02989	4.02348	4.02745	3.99146	3.4099	3.40614	3.37872	3.44284	3.37855	4.04757	4.14577	4.05556	4.05957	4.0807	4.0588	4.05323	4.121	4.19181	4.14076	4.11621	4.03954	3.94253	3.91233	4.01077
4.095	4.14863	4.09244	4.0843	4.0773	4.13919	4.13977	4.15761	4.14818	4.11615	4.01461	4.01859	4.0519	4.03861	4.05962	4.06504	4.04882	4.0377	4.07832	4.08424	4.04514	4.02828	4.0364	4.04899	4.06097	3.42302	3.39219	3.43332	3.38455	3.38693	4.05492	4.05749	4.13587	4.03462	4.10378	4.08899	4.06813	4.11159	4.17676	4.17936	4.04819	4.02135	4.02871	3.86355	3.9573
4.08636	4.05871	4.08557	4.13186	4.06378	4.14386	4.12929	4.14656	4.15225	4.12697	4.04697	4.0152	3.9799	4.0661	4.01962	4.06318	4.05552	4.03087	4.03083	4.08664	4.03644	4.0361	4.03122	4.06032	4.05924	3.38054	3.38454	3.39347	3.37661	3.39801	4.07754	4.00422	4.05804	4.02878	4.04471	4.09278	4.13768	4.04085	4.18615	4.17214	3.9846	4.03027	4.02023	3.94266	4.02863
4.07011	3.99913	4.0595	4.10193	4.09284	4.17383	4.15718	4.15202	4.15756	4.14483	4.04209	4.02612	4.02977	3.98176	4.02708	4.08007	4.10182	4.0392	4.03635	4.04769	4.02274	4.02005	4.03643	4.02386	4.02228	3.41294	3.36205	3.43479	3.36633	3.43739	4.0741	4.13599	4.13161	4.13178	4.03449	4.18197	4.07832	4.1494	4.18434	4.21417	4.01266	3.9335	4.04144	3.87914	4.02392
4.08333	4.10577	4.10637	4.10769	4.08446	4.13737	4.15063	4.1297	4.14061	4.16912	4.04653	4.0067	4.04305	4.00451	4.05318	4.02899	4.05988	4.04267	4.07685	4.0615	4.05095	4.04538	4.04532	4.00594	4.02221	3.43857	3.37973	3.41512	3.38654	3.36543	4.04745	4.10456	4.1142	4.03356	4.08039	4.1101	4.03842	4.08116	4.1952	4.18318	4.03673	4.02085	4.02801	3.92486	3.91717
4.09406	4.11255	4.11701	4.06016	4.08823	4.12952	4.12137	4.09729	4.08476	4.09896	4.04527	4.01001	4.01768	4.02816	4.02043	4.07065	4.05569	4.03669	4.03867	4.06539	4.07336	4.04696	4.04005	4.03105	4.03034	3.45728	3.36585	3.34152	3.41014	3.34967	4.01686	4.08013	4.05778	4.02564	4.00853	4.14518	4.09067	4.16636	4.17638	4.14508	3.97374	3.97334	4.10114	3.83639	3.99357
4.06356	4.13487	4.01751	4.08595	4.06464	4.10582	4.11453	4.17422	4.17987	4.07006	4.03898	3.98325	4.00928	4.03668	4.02964	4.05537	4.15032	3.99494	4.0753	4.04304	4.0829	4.03581	4.02209	4.07855	4.01816	3.43351	3.42584	3.40644	3.3852	3.42495	4.09342	4.09757	4.08356	4.0952	4.13308	4.15443	4.07329	4.09474	4.15888	4.17129	4.04807	3.93853	3.94413	3.98372	3.95598
4.03564	4.10764	4.10108	4.095	4.12965	4.11793	4.15611	4.11478	4.09038	4.15402	4.03448	4.04774	4.00514	4.02379	4.01388	4.06054	4.01962	4.02644	4.03292	4.0365	4.0603	4.05866	4.02918	4.03971	4.04181	3.39915	3.43059	3.38609	3.37802	3.39403	4.07285	4.11462	4.03873	4.0628	4.03327	4.08918	4.07949	4.10353	4.21176	4.17052	3.98908	3.96482	3.92341	3.87253	3.97322
4.09642	4.08077	4.10692	4.05104	4.08902	4.20631	4.13347	4.13305	4.12344	4.17796	4.06384	4.02254	4.00201	4.03842	4.05831	4.12061	4.11234	4.12384	4.05165	4.11495	4.0431	4.01639	4.07874	4.06727	4.08968	3.4183	3.37972	3.38398	3.34327	3.37154	4.06203	4.06324	4.03597	4.00836	4.09256	4.06598	4.12694	4.07771	4.16055	4.15165	4.08719	4.05553	3.98609	3.81267	4.06177
4.09466	4.12563	4.13513	4.12397	4.07468	4.14756	4.21188	4.16801	4.15405	4.11706	4.03375	4.02778	4.03832	4.02729	4.07233	4.06746	4.07723	4.07487	3.96867	4.1086	4.00832	4.04138	4.05703	4.01061	4.04657	3.40225	3.34287	3.39416	3.42597	3.41302	4.09953	4.04426	4.06892	4.05189	4.01764	4.08527	4.1091	4.11949	4.15752	4.19169	4.02336	4.00693	3.97005	3.90402	4.01934
4.06615	4.08941	4.1092	4.08463	4.13516	4.1398	4.18285	4.10698	4.17717	4.19077	4.0281	4.00755	4.0446	3.99738	4.02302	4.0706	4.0839	4.08797	4.08671	4.07903	4.04793	4.00876	4.026	4.04561	4.05624	3.41143	3.39143	3.39813	3.38388	3.41241	4.0156	4.12141	4.09972	4.09371	4.11629	4.09231	4.10857	4.11292	4.16876	4.18583	4.01904	3.95279	4.001	3.9075	4.03491
4.08162	4.048	4.07578	4.09935	4.10856	4.19349	4.12772	4.1745	4.20654	4.05761	4.04312	4.01064	4.00866	4.01101	4.03243	4.08331	4.07913	4.07519	4.0531	4.10428	4.06076	4.05366	4.02248	4.04883	4.0738	3.37564	3.43387	3.37579	3.44459	3.39063	4.04588	4.06855	4.13464	4.00869	4.09585	4.07684	4.09246	4.09867	4.20942	4.14956	4.02621	3.9971	4.01848	3.87327	3.9877
4.15731	4.10935	4.06063	4.12802	4.11685	4.16587	4.17193	4.16813	4.17993	4.11367	4.05134	4.02617	4.04501	4.01396	4.03211	4.0368	4.11976	4.04289	4.05692	4.05599	4.02307	4.05666	4.06288	4.04018	4.04989	3.44004	3.41764	3.39514	3.36833	3.41418	4.08943	4.03924	4.0931	4.02269	4.07294	4.07636	4.11111	4.03126	4.17461	4.22648	3.99357	3.90733	3.9562	3.84687	4.01552
4.11472	4.1031	4.11388	4.11028	4.06901	4.12717	4.10319	4.11933	4.14539	4.19213	4.08986	4.0328	4.00078	4.04806	4.03078	4.02826	4.06089	4.07054	4.07332	4.09526	4.00787	4.07159	4.05815	4.05459	4.065	3.40708	3.38418	3.40479	3.39902	3.34958	4.10447	4.13656	4.0996	4.07095	4.21142	4.11562	4.13834	4.1428	4.22358	4.18285	3.9716	3.97849	3.94895	3.88545	3.93706
4.08302	4.04391	4.13141	4.10365	4.10019	4.15157	4.0718	4.17006	4.19014	4.10191	4.06013	4.05193	4.01973	4.04593	4.02168	4.06192	4.05997	4.08901	4.09285	4.0819	4.05213	4.04196	4.06297	4.07761	4.04618	3.35679	3.37674	3.34867	3.38828	3.40977	4.02924	4.03472	4.11508	4.02317	4.0216	4.14828	4.10277	4.13952	4.25544	4.13736	4.06122	4.05622	4.04595	3.93464	3.8945
4.11179	4.13778	4.10723	4.15458	4.09976	4.19294	4.17003	4.09802	4.16187	4.13673	4.05987	4.01761	4.03449	3.99308	4.01077	4.06169	4.04228	4.04696	4.0205	4.12398	3.98134	4.05481	4.04279	4.06082	4.02579	3.39237	3.44216	3.3997	3.38299	3.43344	4.17012	4.0447	4.13138	4.03515	4.104	4.08705	4.10614	4.18562	4.20352	4.20328	3.99676	3.97293	4.04733	3.92448	3.96961
4.10686	4.09458	4.12567	4.05329	4.1154	4.16393	4.14665	4.18773	4.19036	4.20796	4.06852	4.05275	4.07079	4.05111	4.04818	4.08158	4.0796	3.97416	4.05091	4.03299	4.05453	4.0634	4.04858	4.06008	4.04454	3.41073	3.38699	3.42034	3.37926	3.37267	4.07753	4.09454	4.08701	4.1206	4.11857	4.07882	4.07774	4.09011	4.10851	4.20127	3.96275	4.03413	4.05069	3.98195	4.06747
4.10038	4.12035	4.09816	4.05052	4.11653	4.14671	4.11466	4.11306	4.17124	4.12646	4.03864	4.01799	4.04644	4.02338	4.0505	4.1396	4.10032	4.04923	4.07501	4.07635	4.04862	4.07619	4.05708	4.033	4.01642	3.43211	3.42358	3.38235	3.37101	3.39585	4.1175	4.16157	4.02792	4.06364	4.03925	4.12996	4.05722	4.09358	4.20148	4.15387	3.96514	4.06774	3.97901	3.89259	3.98713
4.07594	4.07225	4.08843	4.09172	4.11936	4.14087	4.15589	4.19519	4.11056	4.15573	4.04488	4.03295	4.05463	4.00816	3.98634	4.11651	4.07979	4.06934	4.09615	4.05645	4.07937	4.04963	4.08114	4.05296	4.06869	3.38307	3.40248	3.40175	3.37468	3.38598	4.08333	4.16922	4.00656	4.02555	4.10802	4.1246	4.07071	4.15905	4.18722	4.24488	3.98823	4.00223	4.06191	3.86929	3.99473
4.14854	4.08585	4.1254	4.16268	4.0986	4.14228	4.12813	4.14702	4.13725	4.1374	4.08285	4.06287	4.03574	4.0317	4.02726	4.06237	4.01349	4.05125	4.0098	4.05977	4.06523	4.02989	4.07591	4.07965	4.02854	3.38896	3.40675	3.40524	3.41261	3.39281	4.02027	4.02534	4.04165	4.08147	4.12281	4.10923	4.16776	4.06936	4.16895	4.14249	4.05488	3.96888	3.97731	3.96967	3.9416
4.07036	4.04383	4.08038	4.09084	4.09379	4.16138	4.13674	4.11069	4.14138	4.14587	4.0154	4.0298	4.03107	4.07411	4.07069	4.03068	4.04432	4.06798	4.06507	4.07766	4.01921	4.0282	4.06874	4.04539	4.04545	3.40738	3.39781	3.38893	3.35766	3.39636	4.06545	4.08316	4.07693	4.07404	4.10528	4.03154	4.104	4.16482	4.17014	4.26507	4.07248	3.99828	4.02005	3.89829	4.07789
4.10475	4.12358	4.11798	4.05043	4.09598	4.16649	4.12508	4.15684	4.16426	4.1146	4.086	4.01883	4.02699	4.11435	4.08023	4.11631	4.04809	4.03974	4.08491	4.06752	4.07227	4.01505	4.05173	4.04289	4.02826	3.45559	3.38765	3.3605	3.40777	3.41752	4.06829	4.08163	4.1121	4.09423	4.06424	4.20225	4.12586	4.16679	4.23084	4.14177	3.9814	4.11728	4.0104	3.97859	4.06949
4.11134	4.10353	4.09442	4.05573	4.09701	4.18072	4.15612	4.12725	4.14859	4.14398	4.06609	4.05537	4.02938	4.05033	4.01596	4.07278	4.05886	4.06376	4.116	4.11085	4.05275	4.05116	4.06751	4.08846	4.06772	3.42171	3.42296	3.40393	3.40591	3.41709	4.02524	4.06413	4.12542	4.10182	4.00622	4.16248	4.1479	4.08199	4.2147	4.04728	4.06961	3.99263	4.00402	4.00774	3.94574
4.12462	4.03629	4.1302	4.10516	4.11638	4.10318	4.12377	4.16357	4.15771	4.16673	4.05608	4.02684	4.05877	4.05157	4.04311	4.09706	4.06592	4.09942	4.09715	4.1068	4.10184	4.05714	4.07727	4.06832	4.06802	3.388	3.40056	3.4156	3.39062	3.42936	4.06511	4.10816	4.16287	3.96805	4.09318	4.07963	4.11408	4.18666	4.20846	4.18068	4.06285	4.03645	3.98942	3.78947	4.01589
4.08463	4.11924	4.0826	4.06456	4.08823	4.15152	4.15335	4.16902	4.17604	4.16713	4.05724	4.02683	4.04105	4.06814	4.03618	4.08326	4.06752	4.02619	4.08019	4.0787	4.04041	4.05163	4.0711	4.06776	4.03266	3.42347	3.39543	3.44952	3.39127	3.39905	4.07593	4.15472	4.12308	4.1529	4.12629	4.14314	4.06055	4.09672	4.29943	4.224	3.96433	4.09818	4.05361	3.95546	4.07932
4.09065	4.07446	4.10871	4.05352	4.10068	4.13955	4.12996	4.19047	4.13694	4.166	4.09847	4.03538	4.04539	4.06282	4.04242	4.10476	4.07031	4.08216	4.02254	4.08846	4.11224	4.07278	4.04446	4.02833	4.06112	3.41919	3.41606	3.39682	3.41965	3.36223	4.1027	4.07263	4.15027	4.04387	4.02227	4.10704	4.12273	4.12101	4.15182	4.17859	4.01059	3.99871	4.00076	3.93718	4.05549
4.16589	4.08182	4.0881	4.0887	4.12806	4.19232	4.17298	4.14386	4.19663	4.14148	4.05978	4.01069	4.01679	4.06562	4.03481	4.05813	4.08726	4.08182	4.00166	4.13084	4.06554	4.09166	4.06185	4.0295	4.06468	3.37858	3.40438	3.41685	3.3345	3.40786	4.04516	4.14851	4.14039	4.10525	4.08141	4.09945	4.14544	4.16635	4.16819	4.19767	4.05349	3.95837	3.96137	3.94584	3.99919
4.11716	4.09991	4.10517	4.13132	4.0869	4.17456	4.11772	4.16934	4.12784	4.16153	4.07706	4.04447	4.04471	4.03156	4.09833	4.09789	4.04469	4.04833	4.08155	4.10104	4.05824	4.02448	4.06003	4.0778	4.04769	3.40751	3.41265	3.40382	3.39051	3.39802	4.05242	4.08504	4.07699	4.05966	4.17773	4.11592	4.14957	4.18342	4.23809	4.20527	4.02855	4.04951	4.10201	3.941	4.01812
4.12772	4.16553	4.08379	4.09545	4.14317	4.13151	4.2079	4.16602	4.19086	4.14341	4.07112	3.99448	4.04444	4.06016	4.03699	4.0508	4.13993	4.04415	4.01006	4.13278	4.06116	4.03139	4.07393	4.08539	4.0739	3.37204	3.36681	3.37789	3.45203	3.36253	4.09121	4.12301	4.1235	4.07795	4.04969	4.10068	4.08401	4.06937	4.24076	4.21013	4.0361	4.06613	4.0759	3.93945	3.9613
4.07115	4.12774	4.13696	4.08368	4.12199	4.14555	4.22523	4.16453	4.1395	4.16991	4.0623	4.0241	4.0691	4.04276	4.02251	4.0812	4.0326	4.03905	4.06846	4.09741	4.04639	4.04371	4.04259	4.02456	4.07521	3.41384	3.40721	3.42207	3.38998	3.41282	4.16659	4.08906	4.11697	4.10938	4.04442	4.12104	4.12031	4.0991	4.14394	4.18417	3.99734	3.99092	4.09736	3.85818	3.97874
4.04456	4.08583	4.11476	4.05974	4.09988	4.21185	4.11975	4.18632	4.16294	4.14815	4.08642	4.02258	4.05569	4.05414	4.06565	4.05622	4.061	4.09946	4.04103	4.07176	4.08588	4.07368	4.0705	4.07554	4.06575	3.38359	3.465	3.3897	3.39427	3.39565	4.10353	4.04043	4.14547	4.05028	4.09786	4.05867	4.09932	4.09949	4.22114	4.19693	4.05317	4.03022	4.02954	3.87376	3.99862
4.09139	4.11325	4.09099	4.11361	4.10788	4.21955	4.1602	4.19556	4.19452	4.18114	4.082	4.05581	4.07542	4.03298	4.07306	4.06604	4.09328	4.05558	4.08755	4.12596	4.0586	4.02394	4.05082	4.10122	4.05873	3.4202	3.43753	3.38705	3.42242	3.4504	4.12416	4.08151	4.13792	3.94592	4.14065	4.1351	4.19064	4.13765	4.22361	4.08678	4.03217	3.96656	3.99066	3.9637	4.03898
4.09844	4.10827	4.13106	4.08169	4.11833	4.11423	4.13382	4.14582	4.18871	4.09444	4.06481	4.01209	4.0371	4.06657	4.07933	4.09212	4.05658	4.0543	4.12126	4.13761	4.10165	4.10125	4.05399	4.06815	4.05732	3.41643	3.42488	3.36275	3.39006	3.38527	4.07903	4.07602	4.10181	4.0605	4.04499	4.14937	4.12651	4.16862	4.22829	4.21728	4.04432	3.97919	4.00802	3.87187	4.02303
4.08488	4.12377	4.10901	4.08511	4.04913	4.12459	4.14489	4.156	4.1326	4.14806	4.0907	4.10011	4.08639	4.0792	4.03402	4.09376	4.06067	4.05255	4.06383	4.09238	4.0712	4.04284	4.08521	4.05856	4.03883	3.43575	3.39946	3.39436	3.3801	3.39489	4.12374	4.04963	4.06282	4.13166	4.10105	4.11515	4.18555	4.14505	4.16602	4.2181	4.02166	3.99812	4.06863	3.93899	3.97612
4.11732	4.11142	4.08211	4.11715	4.06254	4.2015	4.17074	4.11859	4.18762	4.16462	4.0761	4.05586	4.09972	4.07307	4.05862	4.07438	4.11488	4.04353	4.10986	4.05734	4.04065	4.02459	4.05077	4.07827	4.03463	3.39246	3.41383	3.40902	3.45875	3.39967	4.12019	4.13605	4.13029	4.04402	4.09245	4.15003	4.16638	4.12688	4.17483	4.22374	4.04819	4.00074	4.05352	3.95825	3.99405
4.13638	4.13826	4.15135	4.10508	4.1157	4.17138	4.13298	4.22555	4.13667	4.17617	4.07315	4.07006	4.03131	4.1069	4.04134	4.08018	4.04966	4.00456	4.11043	4.11046	4.06456	4.07481	4.05566	4.05112	4.00504	3.38348	3.40673	3.39214	3.34622	3.39306	4.09033	4.09365	4.13175	4.12578	4.06023	4.16309	4.06351	4.12802	4.19108	4.15004	4.02287	3.99645	4.04524	3.91847	4.04619
4.15973	4.09962	4.10891	4.05688	4.11963	4.1999	4.18928	4.18823	4.22739	4.18823	4.05074	4.05078	4.10548	4.07626	4.10147	4.10109	4.15471	4.13453	4.06061	4.14413	4.09688	4.03986	4.04184	4.06814	4.08147	3.40339	3.39108	3.39977	3.39885	3.37336	4.08509	4.05192	4.12913	4.0751	4.1186	4.11059	4.12767	4.13298	4.1741	4.21069	4.00544	4.02106	3.96845	3.96336	4.07311
4.10133	4.13441	4.13101	4.13351	4.17949	4.14235	4.1323	4.16195	4.15162	4.19974	4.09342	4.0369	4.08828	4.05102	4.08223	4.07704	4.131	4.08898	4.14434	4.11967	4.08286	4.0922	4.08417	4.09375	4.07472	3.40986	3.41167	3.4494	3.42166	3.35766	4.05312	4.09845	4.15737	4.12592	4.0604	4.10207	4.10732	4.13785	4.16854	4.16669	4.0487	4.00138	4.05971	3.88	3.99435
4.1033	4.17092	4.11453	4.08672	4.07519	4.20028	4.22733	4.16071	4.14422	4.17594	4.08717	4.07851	4.09756	4.04854	4.08879	4.0905	4.0641	4.05432	4.09841	4.139	4.06849	4.08357	4.02515	4.07695	4.05495	3.41624	3.4182	3.4361	3.3751	3.39216	4.09142	4.05541	4.07887	4.14562	4.06778	4.12076	4.11672	4.21357	4.18416	4.19107	4.02087	4.0285	4.06208	3.99532	4.08595
4.10602	4.08582	4.14734	4.08473	4.10353	4.1652	4.14433	4.21975	4.14943	4.22171	4.07217	4.03404	4.03621	4.0707	4.04862	4.07742	4.10965	4.04731	4.07052	4.09527	4.0794	4.11041	4.08844	4.03505	4.07344	3.39483	3.41824	3.40403	3.433	3.36595	4.06413	4.04954	4.12874	4.10186	4.09522	4.18931	4.21006	4.12135	4.19449	4.26335	4.05275	4.05633	4.10809	3.90269	4.0166
4.1374	4.10682	4.11881	4.11316	4.1376	4.1114	4.1043	4.18129	4.10766	4.14069	4.06904	4.01256	4.05346	4.05253	4.10371	4.08276	4.07106	4.06122	4.08097	4.12261	4.07246	4.13348	4.06054	4.05294	4.06974	3.40607	3.38808	3.40454	3.40403	3.41781	4.10427	4.12808	4.11164	4.17153	4.02566	4.11393	4.21294	4.15183	4.22691	4.11326	4.0505	4.10909	4.01846	3.89943	4.05306
4.13179	4.09621	4.14321	4.13035	4.12367	4.16474	4.13987	4.17598	4.1474	4.21829	4.05969	4.05464	4.08784	4.07525	4.08319	4.02053	4.15575	4.0349	4.12164	4.08613	4.0539	4.09863	4.02764	4.07062	4.07083	3.40243	3.40778	3.42328	3.35184	3.38879	4.0544	4.1055	4.09311	4.0896	4.12794	4.15144	4.0992	4.06512	4.23674	4.14822	4.03884	3.94044	4.02314	4.00996	4.06925
4.10338	4.15097	4.1273	4.07239	4.14503	4.18008	4.16309	4.18171	4.17258	4.19439	4.05352	4.07745	4.07311	4.03981	4.04989	4.09366	4.12745	4.10229	4.07708	4.06391	4.07466	4.07137	4.04275	4.07501	4.0877	3.40549	3.4424	3.39891	3.39341	3.39613	4.08645	4.12361	4.09095	4.10349	4.1209	4.15958	4.1565	4.1782	4.17991	4.21363	3.97686	4.10479	4.01745	3.83014	4.04422
4.13622	4.10831	4.09838	4.12775	4.08245	4.21448	4.14864	4.16156	4.17413	4.13123	4.07928	4.10809	4.06457	4.04719	4.01864	4.07879	4.10668	4.04257	4.09645	4.12837	4.03594	4.07202	4.0457	4.09922	4.07601	3.41502	3.39779	3.41148	3.39576	3.40305	4.08848	4.09428	4.07249	4.08925	4.10509	4.17355	4.16038	4.14686	4.17238	4.19212	4.03822	4.02305	4.03935	3.85809	4.05143
4.10676	4.10304	4.08952	4.12902	4.1611	4.16736	4.13223	4.15151	4.14563	4.17001	4.08055	4.07687	4.076	4.05848	4.0808	4.1384	4.10252	4.09779	4.06807	4.10445	4.07068	4.10803	4.06013	4.05585	4.06816	3.41771	3.40753	3.37759	3.39694	3.42173	4.05983	4.15622	4.10389	4.06735	4.05057	4.17419	4.09424	4.15611	4.20634	4.184	4.03455	4.07142	4.05464	3.90565	4.00256
4.09244	4.12025	4.09191	4.12793	4.10742	4.18083	4.18463	4.13451	4.18609	4.20063	4.07128	4.04179	4.11254	4.0685	4.07681	4.06509	4.09778	4.12101	4.10002	4.1599	4.08594	4.10633	4.07088	4.07359	4.06352	3.44743	3.36637	3.42214	3.42612	3.41739	4.17281	4.09949	4.12505	4.11118	4.12027	4.19143	4.11047	4.10737	4.17823	4.26825	4.05682	4.05501	4.07077	3.85126	4.02248
4.08841	4.16405	4.13724	4.16293	4.17558	4.17171	4.14055	4.13041	4.19512	4.14802	4.0285	4.08231	4.09107	4.07063	4.07371	4.0814	4.13038	4.09136	4.04842	4.10693	4.06076	4.09217	4.0697	4.0337	4.08353	3.39662	3.37716	3.44006	3.3997	3.43462	4.06791	4.13928	4.10859	4.0567	4.12115	4.08996	4.04109	4.1714	4.1602	4.18915	4.02697	4.07231	4.08452	3.97124	4.0513
4.12964	4.1441	4.15383	4.13142	4.12541	4.17236	4.22013	4.14776	4.1988	4.15767	4.128	4.05124	4.08082	4.05925	4.06948	4.07046	4.07391	4.09591	4.09007	4.07069	4.06548	4.03853	4.09881	4.11857	4.08951	3.38979	3.38875	3.38011	3.39527	3.4295	4.14191	4.13531	4.11484	4.07849	4.08522	4.1476	4.08543	4.10423	4.16847	4.14492	4.06674	4.05042	4.06562	3.88147	3.99276
4.14293	4.14744	4.12672	4.09092	4.09346	4.19585	4.18545	4.14016	4.1282	4.18761	4.06725	4.09193	4.09508	4.07159	4.0658	4.10648	4.1117	4.0683	4.08536	4.11774	4.05478	4.0761	4.07406	4.05341	4.05471	3.41212	3.40841	3.41537	3.41219	3.40179	4.0414	4.14025	4.04492	4.0647	4.07925	4.17291	4.09553	4.19077	4.23495	4.22694	4.03316	4.0265	4.07553	3.95586	4.01958
4.15826	4.12938	4.09273	4.12148	4.1323	4.1191	4.1654	4.18056	4.19499	4.22608	4.08624	4.0357	4.08415	4.09571	4.05024	4.08138	4.10682	4.10947	4.04666	4.12805	4.04984	4.06971	4.10322	4.10057	4.09817	3.41626	3.46382	3.37521	3.39389	3.4212	4.05743	4.07115	4.14352	3.99684	4.12899	4.1438	4.12478	4.18356	4.21849	4.23168	4.05607	3.95866	4.01793	3.89002	4.11448
4.10457	4.08431	4.10364	4.10655	4.06953	4.15667	4.23981	4.14639	4.24143	4.13055	4.08436	4.06412	4.079	4.09708	4.11672	4.13497	4.13009	4.08197	4.09078	4.0745	4.06625	4.08433	4.05719	4.04579	4.0826	3.3946	3.45872	3.40993	3.38659	3.43589	4.09392	4.13418	4.05647	4.10151	4.1133	4.07618	4.17724	4.15517	4.1602	4.24403	4.02504	4.10197	4.05674	3.96985	4.06183
4.14436	4.07167	4.08374	4.11481	4.08682	4.17955	4.15441	4.18147	4.2318	4.19401	4.11536	4.04802	4.11371	4.05765	4.118	4.1245	4.10953	4.07008	4.11498	4.06589	4.06525	4.04917	4.06127	4.07784	4.09832	3.45827	3.39559	3.39737	3.42987	3.41729	4.02707	4.09669	4.11725	4.08411	4.08163	4.12307	4.03225	4.14534	4.15045	4.22341	4.07167	4.05462	4.03428	3.93557	4.07226
4.12691	4.13356	4.09964	4.11134	4.17803	4.19178	4.13006	4.21671	4.165	4.12883	4.06586	4.08043	4.04689	4.0768	4.08372	4.15185	4.14038	4.10207	4.14023	4.13422	4.04733	4.08609	4.10233	4.03495	4.08128	3.43948	3.39707	3.42505	3.40287	3.42061	4.11979	4.00558	4.12402	4.07585	4.14398	4.11756	4.12002	4.16724	4.1296	4.22208	4.10756	4.04993	4.02251	3.95417	4.03937
4.17069	4.08905	4.09474	4.14537	4.13608	4.1518	4.14062	4.20121	4.18415	4.23187	4.06435	4.05799	4.05367	4.12904	4.09503	4.09632	4.07141	4.06599	4.10125	4.12577	4.14555	4.09247	4.06889	4.049	4.05717	3.3742	3.41409	3.39273	3.3904	3.38537	4.08754	4.05513	4.1583	4.10614	4.07438	4.09968	4.15077	4.10051	4.23076	4.25371	4.07678	4.07416	4.0074	3.89476	4.06783
4.1464	4.15571	4.11031	4.10666	4.12483	4.12407	4.18386	4.18959	4.19881	4.19655	4.08054	4.08121	4.05786	4.04307	4.12338	4.06713	4.13648	4.0857	4.14671	4.1217	4.05177	4.09327	4.05676	4.09576	4.0619	3.42433	3.41506	3.38068	3.3105	3.38265	4.08993	4.06689	4.141	4.07021	4.17817	4.16149	4.12572	4.2101	4.21293	4.19074	4.11104	4.05113	4.00854	3.97839	4.09679
4.14365	4.11027	4.17467	4.12648	4.09784	4.21585	4.2047	4.26006	4.18236	4.19735	4.08692	4.08132	4.1094	4.06082	4.09963	4.12473	4.07108	4.07431	4.13773	4.14909	4.07204	4.06594	4.11459	4.13915	4.05083	3.41849	3.35566	3.41048	3.42228	3.35709	4.03472	4.03175	4.19572	4.08563	4.16931	4.14233	4.16613	4.09002	4.17805	4.12768	4.08083	4.04184	4.01724	3.98142	4.02772
4.02071	4.15497	4.12172	4.12849	4.13038	4.22464	4.2472	4.22279	4.22462	4.17674	4.13987	4.0723	4.09068	4.05875	4.08738	4.12013	4.06162	4.12983	4.15568	4.05961	4.08976	4.11902	4.06106	4.07642	4.12282	3.42551	3.42431	3.43906	3.40232	3.41682	4.08399	4.0718	3.98964	4.06451	4.01306	4.06351	4.14713	4.21611	4.25434	4.22194	3.95442	4.02693	4.11966	3.93787	4.02297
4.12011	4.12745	4.10513	4.114	4.16185	4.15914	4.1704	4.19496	4.18249	4.21814	4.08056	4.05275	4.05425	4.05565	4.12262	4.0719	4.06139	4.09333	4.14174	4.09131	4.06807	4.08021	4.07734	4.11378	4.06657	3.39404	3.41283	3.38272	3.42763	3.40093	4.0499	4.09154	4.11769	4.02857	4.08308	4.21266	4.17375	4.09582	4.22815	4.15253	4.11813	4.13875	4.00326	3.88585	3.9498
4.14638	4.10289	4.1482	4.10025	4.10133	4.13649	4.21869	4.14352	4.17527	4.21518	4.08757	4.06576	4.10011	4.08977	4.1095	4.12885	4.09898	4.11002	4.12889	4.15908	4.08188	4.13104	4.08454	4.07221	4.05992	3.40575	3.44043	3.42211	3.41861	3.39412	4.10461	4.10217	4.16842	4.05353	4.06232	4.11595	4.13283	4.10567	4.16511	4.23432	4.05306	3.98909	4.0836	3.85046	4.031
4.09163	4.14051	4.10745	4.10306	4.11419	4.15937	4.1857	4.22981	4.23328	4.1435	4.08247	4.09962	4.12992	4.08008	4.09453	4.12259	4.09965	4.10478	4.11311	4.12448	4.09745	4.08644	4.07353	4.07476	4.12519	3.44175	3.4081	3.35798	3.42178	3.44328	4.12163	4.11527	4.15089	4.12447	4.15264	4.13615	4.09744	4.14874	4.19342	4.1376	4.05945	4.06942	4.08136	3.8563	4.07776
4.10852	4.11282	4.10167	4.07318	4.08882	4.14211	4.18606	4.13683	4.18928	4.23702	4.14849	4.07964	4.12313	4.06171	4.09269	4.11385	4.11277	4.0397	4.09325	4.13371	4.10818	4.09563	4.07885	4.09842	4.0435	3.37384	3.39312	3.39169	3.39317	3.39731	4.11235	4.13384	4.12325	4.04087	4.16341	4.12518	4.06307	4.14676	4.20983	4.23942	4.11683	4.08157	4.05111	3.90957	4.04792
4.10756	4.14967	4.15365	4.14238	4.13172	4.16358	4.18435	4.15786	4.19672	4.18059	4.0985	4.08171	4.06343	4.13178	4.09594	4.06732	4.12377	4.09804	4.06177	4.11342	4.09291	4.10417	4.13051	4.10097	4.13549	3.45612	3.40748	3.37106	3.40902	3.36767	4.13043	4.07479	4.09204	4.18377	4.04844	4.21248	4.11119	4.15473	4.21531	4.1735	4.02109	4.04983	4.03779	3.96227	4.07177
4.08531	4.14156	4.1369	4.09272	4.12621	4.21199	4.18481	4.2028	4.1738	4.2827	4.10279	4.11665	4.03832	4.04342	4.09133	4.13772	4.11479	4.08149	4.1167	4.11643	4.02296	4.075	4.10629	4.07839	4.09063	3.35851	3.43927	3.43267	3.40419	3.40175	4.08235	4.13193	4.09964	4.06275	4.11648	4.20587	4.11915	4.16412	4.21166	4.19398	4.06703	3.98206	4.17627	4.007	4.01726
4.15533	4.12648	4.14143	4.12612	4.11088	4.16311	4.17017	4.20951	4.22396	4.15918	4.08752	4.07236	4.06599	4.10061	4.11124	4.13056	4.11013	4.12131	4.10994	4.14246	4.06258	4.10201	4.10071	4.09182	4.0821	3.41605	3.40283	3.42938	3.38642	3.41119	4.08895	4.14532	4.12121	4.15491	4.05007	4.16295	4.1166	4.21267	4.2283	4.23942	4.08009	4.09015	4.03585	3.99568	4.08038
4.13837	4.15256	4.10728	4.15465	4.13565	4.16311	4.14504	4.16787	4.23369	4.20467	4.09285	4.08778	4.09026	4.11437	4.13861	4.07298	4.09079	4.1246	4.0583	4.12614	4.09097	4.10883	4.07822	4.07649	4.07056	3.39953	3.42467	3.45092	3.42599	3.37397	4.08427	4.21537	4.03039	4.07057	4.05822	4.10248	4.11822	4.22452	4.27069	4.13853	4.094	4.06422	4.04966	3.9316	4.08321
4.14528	4.11123	4.14532	4.13019	4.13598	4.12591	4.20402	4.20353	4.1541	4.20763	4.07749	4.06754	4.06876	4.09044	4.1122	4.07774	4.09368	4.13322	4.12069	4.16036	4.07982	4.0999	4.10453	4.09124	4.11117	3.40946	3.41621	3.43783	3.36922	3.41834	4.09954	4.06407	4.08273	4.08443	4.1472	4.12833	4.16009	4.20031	4.22136	4.20451	4.1037	4.07773	4.09075	3.94369	4.03614
4.13759	4.13852	4.12757	4.13799	4.10461	4.1903	4.18245	4.22315	4.15547	4.188	4.07456	4.07127	4.08633	4.03097	4.10873	4.13111	4.06352	4.13223	4.11063	4.06596	4.08084	4.06731	4.14486	4.08323	4.11579	3.44755	3.429	3.41191	3.40551	3.3722	4.10091	4.1056	4.12021	4.10536	4.1121	4.25783	4.12716	4.19057	4.21238	4.17525	4.02101	4.05958	4.09219	3.95737	4.053
4.08133	4.08287	4.13119	4.13908	4.13623	4.18279	4.20604	4.14487	4.17614	4.25363	4.09874	4.11383	4.10379	4.0902	4.0631	4.09701	4.1286	4.09415	4.1201	4.11656	4.06572	4.08426	4.11139	4.12846	4.11958	3.39509	3.41098	3.42171	3.4093	3.38235	4.03251	4.08292	4.15443	4.08526	4.08162	4.10028	4.14114	4.15873	4.219	4.14026	4.00749	4.02794	4.04216	4.04576	4.05401
4.18233	4.13786	4.13389	4.14667	4.13209	4.21463	4.2378	4.16467	4.16003	4.15383	4.13375	4.07071	4.08014	4.13799	4.08331	4.12441	4.15958	4.10215	4.07448	4.1182	4.11702	4.06476	4.12769	4.11639	4.08605	3.42838	3.43662	3.45323	3.42967	3.4108	4.12902	4.07831	4.13582	4.08727	4.08044	4.17783	4.11728	4.13829	4.20328	4.16851	4.05202	4.06771	4.02253	3.92726	4.13693
4.12284	4.1202	4.10589	4.12014	4.13731	4.21416	4.22493	4.22429	4.20963	4.19452	4.03475	4.10869	4.11099	4.08056	4.11016	4.08806	4.08702	4.13565	4.05688	4.04205	4.1295	4.12527	4.10569	4.09056	4.12397	3.37489	3.37869	3.42794	3.38133	3.42286	4.14295	4.07952	4.11955	4.11012	4.1379	4.13766	4.1159	4.17131	4.20221	4.19505	4.00179	4.01687	3.97789	3.96483	4.01165
4.13696	4.15316	4.13033	4.11947	4.12698	4.18888	4.20343	4.16961	4.18881	4.13794	4.11831	4.07467	4.06553	4.06469	4.10911	4.15562	4.14628	4.1079	4.06696	4.15318	4.05576	4.12345	4.05391	4.07248	4.09156	3.37894	3.37464	3.42622	3.40286	3.42027	4.12341	4.12802	4.13467	4.09547	4.09923	4.15333	4.15616	4.1867	4.14588	4.23257	3.98206	4.03249	4.10516	3.86945	4.09541
4.09519	4.14225	4.16451	4.15674	4.13727	4.195	4.16171	4.2356	4.1835	4.1807	4.10342	4.10519	4.1053	4.07913	4.06333	4.12898	4.14378	4.09668	4.07322	4.08627	4.11101	4.13409	4.11458	4.07764	4.11596	3.41757	3.43911	3.41668	3.43447	3.43793	4.04072	4.08488	4.08503	4.06016	4.12822	4.19284	4.16326	4.28531	4.13035	4.25176	4.0712	4.10508	4.11636	3.89979	4.09181
4.15576	4.12287	4.07577	4.1244	4.09851	4.21602	4.16694	4.21741	4.23963	4.24159	4.10309	4.07848	4.07708	4.08405	4.09316	4.15437	4.12261	4.10426	4.07186	4.07639	4.11495	4.12598	4.0947	4.09207	4.07265	3.46126	3.39771	3.37886	3.42399	3.3854	4.11982	4.13997	4.15202	4.16424	4.13168	4.1036	4.14929	4.20598	4.1265	4.07944	4.15786	4.00991	4.07728	4.02104	4.11774
4.16054	4.11824	4.134	4.14133	4.0891	4.18802	4.22924	4.22824	4.26289	4.21212	4.10837	4.07284	4.06206	4.12865	4.11743	4.12059	4.1552	4.1319	4.08572	4.14011	4.0964	4.08893	4.0809	4.07544	4.07688	3.47121	3.41181	3.41634	3.41708	3.38055	4.09789	4.09757	4.16261	4.13893	4.17937	4.16924	4.1666	4.12429	4.25297	4.21311	4.01446	4.02646	4.03258	3.9887	4.03089
4.16199	4.13986	4.0996	4.13056	4.19045	4.1997	4.2102	4.23752	4.17592	4.17189	4.08982	4.13259	4.11765	4.10194	4.12104	4.14943	4.07325	4.09644	4.16654	4.13251	4.08967	4.07838	4.08398	4.11554	4.10092	3.38957	3.41752	3.44487	3.39938	3.42699	4.07631	4.12279	4.11269	4.04629	4.0536	4.1549	4.14714	4.15855	4.20857	4.24615	4.05995	4.12362	4.09364	3.81849	3.98154
4.11725	4.11842	4.06211	4.15469	4.10235	4.2197	4.19224	4.20565	4.15421	4.23654	4.12203	4.07731	4.0928	4.09876	4.09573	4.11468	4.14006	4.133	4.10727	4.13042	4.07636	4.09183	4.09456	4.07737	4.13709	3.44073	3.44136	3.43452	3.40009	3.40621	4.16734	4.14326	4.06544	4.12129	4.12169	4.15545	4.18116	4.16201	4.15257	4.22577	4.1397	4.0645	4.06881	3.99742	4.0592
4.12196	4.13529	4.08657	4.10213	4.15098	4.20963	4.15345	4.23789	4.19281	4.2103	4.13422	4.06135	4.10954	4.05163	4.08825	4.10907	4.10804	4.07213	4.10909	4.07413	4.07466	4.10678	4.12824	4.09414	4.10527	3.44048	3.40055	3.42138	3.42078	3.43278	4.0367	4.14639	4.17438	4.10761	4.15893	4.11197	4.14588	4.17083	4.18691	4.22255	4.13793	4.11203	4.12298	3.98709	4.02741
4.13438	4.10155	4.12673	4.19416	4.16977	4.23124	4.19353	4.2368	4.19145	4.16025	4.11603	4.07514	4.08795	4.10396	4.11659	4.08311	4.10217	4.10564	4.1566	4.13082	4.11368	4.09052	4.05603	4.08341	4.12376	3.41319	3.41936	3.40317	3.41561	3.45405	4.14853	4.09592	4.12927	4.13919	4.16068	4.1068	4.13035	4.19782	4.22008	4.16189	4.07276	4.09769	4.12181	3.95753	4.05687
4.1452	4.14103	4.09622	4.11818	4.11743	4.22132	4.14767	4.20991	4.22544	4.20563	4.12498	4.08344	4.04763	4.16129	4.03931	4.1628	4.13939	4.09735	4.1401	4.12996	4.14674	4.11773	4.08585	4.10304	4.11012	3.44159	3.41251	3.43203	3.40257	3.40942	4.09952	4.17979	4.1669	4.18607	4.1179	4.12536	4.11598	4.1806	4.21717	4.18474	4.04409	3.9734	4.08291	3.96517	4.06037
4.16188	4.1391	4.14788	4.12577	4.14804	4.19359	4.19746	4.17093	4.23313	4.22605	4.1448	4.09828	4.14713	4.0973	4.09763	4.14168	4.16662	4.0745	4.18077	4.15221	4.1208	4.11608	4.0898	4.07017	4.12855	3.44794	3.41663	3.44674	3.38201	3.37651	4.19607	4.15092	4.11084	4.09334	4.21639	4.10141	4.16775	4.17007	4.21302	4.20226	3.97001	4.0911	4.14974	3.91607	4.03873
4.1422	4.18911	4.12539	4.15152	4.13904	4.22923	4.26199	4.21203	4.25321	4.22641	4.09341	4.09295	4.0758	4.05403	4.04724	4.11042	4.11796	4.15425	4.1317	4.06644	4.12765	4.07235	4.12151	4.1238	4.09818	3.42861	3.46482	3.41831	3.39335	3.41716	4.18118	4.04457	4.11713	4.11814	4.14775	4.19694	4.148	4.08694	4.19743	4.1391	4.04052	4.02023	4.11524	3.98608	4.10567
4.15667	4.11114	4.15382	4.13189	4.14184	4.20493	4.2371	4.22726	4.17885	4.17878	4.13794	4.08082	4.11358	4.16494	4.09961	4.07373	4.11106	4.13887	4.14274	4.13575	4.13026	4.11853	4.12662	4.12011	4.12432	3.40092	3.4081	3.43716	3.441	3.36688	4.13147	4.15266	4.12166	4.06953	4.14419	4.20957	4.17332	4.12314	4.20197	4.23252	4.16428	4.11615	4.04859	3.93434	4.03115
4.09779	4.20268	4.15078	4.1489	4.14442	4.18118	4.19915	4.20252	4.20231	4.25217	4.1431	4.09942	4.06149	4.15243	4.1491	4.14841	4.10382	4.12323	4.07896	4.1355	4.10621	4.0854	4.1057	4.11244	4.12755	3.42568	3.41749	3.43285	3.38385	3.41536	4.13911	4.1472	4.11924	4.18382	4.10466	4.1734	4.20594	4.14571	4.2292	4.16665	4.02867	4.11644	4.09694	3.95772	4.10284
4.13167	4.19912	4.10734	4.15877	4.11985	4.20267	4.20282	4.23093	4.18289	4.22873	4.07454	4.11529	4.10504	4.09923	4.13361	4.09316	4.14145	4.07966	4.1649	4.1315	4.09654	4.09473	4.12965	4.09946	4.11046	3.43554	3.41064	3.40108	3.42117	3.42506	4.04661	4.09407	4.11352	4.10284	4.15795	4.14148	4.17472	4.17034	4.14577	4.17465	4.123	4.08773	4.09365	3.95579	4.03233
4.12582	4.18102	4.15555	4.15342	4.11978	4.23585	4.17523	4.22804	4.27573	4.19297	4.11153	4.10622	4.11675	4.08823	4.09783	4.09936	4.15315	4.05645	4.13482	4.09053	4.11964	4.11702	4.06366	4.10887	4.09566	3.43358	3.42662	3.39131	3.40469	3.41139	4.11694	4.10532	4.2052	4.183	4.1318	4.20496	4.16504	4.19075	4.2158	4.20546	4.01536	4.06493	4.164	4.01889	4.06837
4.13273	4.1043	4.11069	4.13799	4.18527	4.24453	4.20267	4.25394	4.19288	4.19324	4.14185	4.08723	4.09764	4.10266	4.10942	4.12491	4.09127	4.14718	4.10598	4.10048	4.10474	4.11569	4.11048	4.1184	4.1298	3.42794	3.4515	3.44414	3.38634	3.41009	4.22903	4.1686	4.11164	4.1669	4.15101	4.16599	4.12961	4.14121	4.15307	4.13933	4.05221	4.11529	4.08044	3.96769	4.08711
4.13153	4.12802	4.16974	4.17182	4.17111	4.20017	4.16141	4.26517	4.23574	4.1698	4.11947	4.08951	4.13913	4.09687	4.08703	4.15808	4.10324	4.14218	4.10171	4.11893	4.09827	4.12632	4.1352	4.09923	4.12769	3.39105	3.3871	3.42807	3.39469	3.42881	4.16836	4.09424	4.07676	4.13088	4.18853	4.17802	4.20783	4.16292	4.16905	4.16565	4.08138	4.04605	4.13842	3.9144	4.13137
4.15054	4.11463	4.14503	4.09936	4.14771	4.20272	4.19573	4.18511	4.19612	4.16659	4.12306	4.08468	4.10665	4.10781	4.13037	4.13856	4.1558	4.11669	4.14899	4.13729	4.12138	4.10103	4.12039	4.09709	4.16349	3.45529	3.42876	3.39919	3.40238	3.41898	4.03386	4.12484	4.14292	4.10261	4.15193	4.07305	4.16822	4.15811	4.25146	4.17884	4.06484	4.13101	4.07517	3.96458	4.08757
4.17688	4.08394	4.17621	4.14079	4.15225	4.23822	4.17197	4.20957	4.21051	4.15995	4.11646	4.1163	4.13373	4.07044	4.1114	4.12196	4.14455	4.13777	4.12975	4.15478	4.16544	4.09303	4.09655	4.11131	4.12984	3.43958	3.40711	3.44055	3.39334	3.41405	4.14022	4.10708	4.071	4.17055	4.13568	4.18935	4.23695	4.25992	4.19427	4.14126	4.03708	4.09643	4.06312	4.0365	4.14358
4.1768	4.15912	4.10545	4.15365	4.14354	4.2135	4.18717	4.25643	4.16782	4.22226	4.1535	4.06968	4.12736	4.11259	4.14616	4.13662	4.14423	4.1001	4.08039	4.14065	4.1113	4.11862	4.12016	4.08055	4.13442	3.45689	3.38218	3.41898	3.40638	3.39897	4.12568	4.18894	4.15108	4.06281	4.14033	4.16824	4.14407	4.22344	4.22339	4.19213	4.00256	4.03765	4.09634	3.9571	4.05146
4.19975	4.16523	4.10799	4.15085	4.13661	4.17946	4.21639	4.16908	4.25669	4.18388	4.15101	4.09322	4.16111	4.11997	4.11397	4.15257	4.15994	4.0449	4.05824	4.1753	4.11201	4.14079	4.11064	4.09395	4.11083	3.37359	3.38987	3.41628	3.38574	3.41081	4.18932	4.16814	4.08236	4.10721	4.09773	4.19825	4.13871	4.17473	4.24217	4.20644	4.06741	4.06484	4.07015	4.03746	4.04178
4.08191	4.11853	4.14137	4.16655	4.14187	4.18267	4.21656	4.19756	4.21619	4.23753	4.12487	4.07936	4.13423	4.10636	4.12246	4.09703	4.16403	4.12907	4.10462	4.13926	4.12358	4.14786	4.09823	4.07833	4.09222	3.44566	3.44389	3.38226	3.42314	3.40848	4.16015	4.1531	4.10906	4.21278	4.20027	4.23012	4.24078	4.08357	4.15857	4.22004	4.07793	4.12779	4.16045	3.96181	4.14969
4.15368	4.11247	4.18614	4.14283	4.11761	4.17427	4.23252	4.23069	4.25093	4.15944	4.10609	4.08975	4.12128	4.08936	4.08605	4.10121	4.18457	4.08804	4.02963	4.10164	4.11753	4.14951	4.13035	4.10104	4.13844	3.44296	3.42762	3.41205	3.40811	3.43297	4.03459	4.12694	4.16392	4.12482	4.10642	4.11141	4.1894	4.22887	4.16496	4.19956	4.11994	4.09952	4.0164	3.96664	4.07751
4.14385	4.13691	4.1471	4.13534	4.16288	4.17457	4.18153	4.21098	4.26031	4.19893	4.15996	4.09055	4.10566	4.11161	4.11117	4.09385	4.15299	4.14835	4.16528	4.20137	4.1227	4.11631	4.17457	4.09796	4.08542	3.39806	3.38826	3.44261	3.40969	3.3939	4.10272	4.08362	4.20595	4.10533	4.14307	4.18852	4.21518	4.21239	4.25081	4.21076	4.05935	4.08624	4.12492	3.93832	4.10936
4.20497	4.18044	4.12231	4.16114	4.17117	4.17818	4.22832	4.22935	4.27807	4.2012	4.135	4.11158	4.13262	4.09348	4.08196	4.21772	4.08293	4.17062	4.12228	4.16534	4.13928	4.13763	4.1061	4.11036	4.11985	3.38133	3.40278	3.41921	3.43229	3.40416	4.10937	4.17334	4.11838	4.14117	4.06479	4.15075	4.18064	4.10735	4.12864	4.23351	4.07968	4.13255	4.1081	3.93937	4.06178
4.1286	4.14671	4.11838	4.18374	4.18574	4.26664	4.23054	4.24747	4.23847	4.21681	4.14295	4.07947	4.12738	4.11834	4.13549	4.07934	4.14057	4.10082	4.13608	4.11849	4.15102	4.11272	4.10596	4.10893	4.1287	3.41376	3.40905	3.42189	3.42577	3.40451	4.15998	4.06755	4.08003	4.13267	4.07919	4.11009	4.14952	4.17863	4.14762	4.22102	4.07624	4.05932	4.10359	3.98693	4.11131
4.14207	4.15557	4.16358	4.14627	4.13468	4.18015	4.19369	4.17711	4.22424	4.23964	4.08488	4.09036	4.11892	4.12826	4.12094	4.13803	4.12349	4.15011	4.10359	4.10985	4.12118	4.14849	4.11219	4.0945	4.09624	3.40743	3.4055	3.43515	3.38279	3.46726	4.12781	4.14038	4.17936	4.11367	4.07402	4.13448	4.19225	4.17898	4.17809	4.19422	4.06894	4.09572	4.18152	3.90073	4.05739
4.11889	4.11907	4.15223	4.19981	4.0964	4.24439	4.22575	4.19906	4.2464	4.31668	4.14328	4.1226	4.1512	4.07227	4.14626	4.11448	4.16646	4.1192	4.17427	4.15557	4.10362	4.17526	4.13443	4.1366	4.14103	3.47214	3.41604	3.43655	3.37926	3.38332	4.16196	4.12018	4.14431	4.11513	4.14492	4.15851	4.1781	4.13527	4.17133	4.21584	4.03251	4.16041	4.07187	3.99466	4.17372
4.17517	4.1819	4.18421	4.15999	4.10735	4.17035	4.26529	4.21297	4.2291	4.23371	4.1473	4.11261	4.091	4.11463	4.11999	4.20404	4.1226	4.15278	4.14897	4.12884	4.12389	4.1401	4.12741	4.13384	4.12839	3.44002	3.4196	3.38916	3.42801	3.38327	4.17187	4.19209	4.09913	4.14454	4.20148	4.17047	4.1204	4.24052	4.24015	4.2416	4.17234	4.14339	4.17698	3.94687	4.16295
4.19084	4.14628	4.14025	4.16274	4.08708	4.24143	4.20909	4.20044	4.26531	4.24119	4.13817	4.12555	4.08049	4.12255	4.12019	4.08885	4.13757	4.19428	4.15472	4.18155	4.11642	4.10552	4.09705	4.12259	4.14545	3.40992	3.38979	3.41489	3.40857	3.36446	4.21515	4.21991	4.22105	4.07997	4.1221	4.14662	4.15416	4.13631	4.15873	4.18254	4.11769	4.04623	4.12558	4.02106	4.07111
4.1496	4.20029	4.1461	4.10999	4.11771	4.22768	4.2349	4.22626	4.21684	4.20882	4.17945	4.06999	4.14744	4.14233	4.15313	4.12949	4.11649	4.10414	4.14402	4.12136	4.10955	4.14958	4.11404	4.13432	4.13915	3.4673	3.42421	3.40056	3.45659	3.43308	4.15563	4.17499	4.14344	4.10801	4.19982	4.17892	4.17005	4.1092	4.20911	4.26415	4.04171	4.08476	4.10262	4.01043	4.1037
4.14938	4.12911	4.10263	4.16272	4.1439	4.25548	4.21432	4.27208	4.154	4.17962	4.17056	4.11925	4.09351	4.15536	4.12823	4.10421	4.12876	4.10509	4.12271	4.22145	4.12121	4.12966	4.09298	4.15841	4.11586	3.43117	3.39858	3.42907	3.37184	3.40438	4.06689	4.13371	4.15017	4.1249	4.03933	4.09702	4.15141	4.19999	4.26458	4.20831	4.04877	4.14725	4.02961	4.04169	4.18054
4.18072	4.11836	4.13321	4.15431	4.09963	4.22921	4.23934	4.24988	4.27052	4.2579	4.14432	4.13283	4.1608	4.12868	4.1386	4.16512	4.11121	4.15254	4.17379	4.13354	4.1196	4.08566	4.17103	4.12984	4.11083	3.43654	3.44772	3.46974	3.42459	3.42896	4.15763	4.15533	4.16249	4.11017	4.14885	4.2116	4.22783	4.203	4.27088	4.1869	4.08627	4.16261	4.16283	3.96907	4.16544
4.1088	4.08713	4.1446	4.16552	4.15084	4.21402	4.21292	4.20749	4.17946	4.1834	4.11728	4.08872	4.14502	4.10159	4.14297	4.1246	4.16511	4.10066	4.21388	4.13965	4.13082	4.13766	4.12948	4.14999	4.13364	3.45189	3.42469	3.40042	3.45159	3.46019	4.12573	4.15372	4.22127	4.14581	4.13948	4.17951	4.16629	4.11772	4.23545	4.20123	4.2034	4.0698	4.20098	3.91816	4.14623
4.13951	4.14935	4.23112	4.18747	4.14888	4.24745	4.26467	4.21705	4.18706	4.29531	4.14572	4.11347	4.14624	4.11594	4.113	4.1956	4.12826	4.07827	4.10497	4.09304	4.10665	4.14217	4.15268	4.16127	4.10869	3.43278	3.40448	3.44607	3.39361	3.40361	4.21127	4.14497	4.23641	4.13247	4.10687	4.12905	4.15779	4.13712	4.22679	4.15795	4.10271	4.21342	4.11743	4.00042	4.2009
4.13952	4.13312	4.19043	4.13239	4.12046	4.24877	4.20385	4.23114	4.29598	4.24928	4.09874	4.10538	4.06853	4.15404	4.1377	4.09716	4.13811	4.15077	4.13905	4.09103	4.15021	4.12905	4.11729	4.14194	4.14591	3.418	3.41213	3.39957	3.43776	3.4384	4.20015	4.19233	4.08125	4.1194	4.17579	4.12058	4.16726	4.17211	4.20273	4.2248	4.08985	4.16375	4.0954	4.01761	4.19807
4.12625	4.16854	4.15913	4.17314	4.12123	4.20112	4.19973	4.24208	4.23599	4.23848	4.17238	4.11308	4.14688	4.10827	4.15013	4.1704	4.18666	4.22126	4.13709	4.20032	4.12831	4.16888	4.13854	4.07985	4.17706	3.36796	3.46701	3.43901	3.40284	3.42889	4.14427	4.15257	4.13985	4.09847	4.1118	4.16422	4.19989	4.16845	4.17657	4.19853	4.13936	4.07487	4.12457	4.00668	4.10853
4.12919	4.15525	4.14382	4.18105	4.14543	4.25713	4.30516	4.31625	4.25726	4.21649	4.17095	4.15032	4.11857	4.09163	4.12052	4.16159	4.14812	4.16704	4.11407	4.11623	4.11644	4.14439	4.13275	4.14524	4.09386	3.44854	3.4465	3.43906	3.45468	3.45776	4.12707	4.1775	4.15535	4.08498	4.17264	4.12071	4.19619	4.18016	4.20375	4.12925	4.18565	4.19186	4.11708	4.0515	4.21675
4.17788	4.1662	4.11896	4.1464	4.12867	4.31145	4.26206	4.22105	4.23843	4.19869	4.15604	4.13097	4.14323	4.12068	4.1619	4.16802	4.14139	4.07259	4.13245	4.1229	4.13654	4.11717	4.11248	4.16557	4.16012	3.47704	3.45566	3.38923	3.44834	3.4049	4.09758	4.18215	4.17203	4.19399	4.15096	4.19314	4.18558	4.21249	4.23615	4.20551	4.16821	4.14722	4.13843	3.98313	4.18492
4.15842	4.10037	4.12198	4.15353	4.14906	4.22611	4.23311	4.26951	4.23012	4.18037	4.14987	4.12694	4.12215	4.15072	4.14697	4.14225	4.15904	4.14924	4.14117	4.14464	4.13733	4.14856	4.1406	4.10882	4.14096	3.45268	3.40612	3.42023	3.44477	3.40418	4.22316	4.19849	4.14538	4.15337	4.15387	4.30496	4.06028	4.20264	4.1514	4.20114	4.13322	4.13764	4.06423	3.97022	4.06572
4.17557	4.17304	4.16357	4.10242	4.15528	4.20616	4.24323	4.23025	4.25599	4.20556	4.1533	4.11175	4.1852	4.15336	4.12768	4.12544	4.16709	4.10033	4.18542	4.16948	4.14907	4.14923	4.1454	4.10111	4.1309	3.4526	3.45586	3.47275	3.37134	3.39012	4.22594	4.1941	4.12835	4.14128	4.13057	4.17535	4.19416	4.25964	4.24089	4.1573	4.05181	4.1559	4.12984	4.06962	4.13416
4.19511	4.17999	4.09998	4.21617	4.18399	4.2295	4.25588	4.207	4.2127	4.21214	4.15605	4.1354	4.12458	4.10897	4.12002	4.15622	4.08743	4.13771	4.17857	4.11272	4.13197	4.13492	4.13689	4.14047	4.11484	3.44907	3.44227	3.43923	3.42191	3.44508	4.16657	4.13507	4.14009	4.14137	4.21044	4.18165	4.21717	4.20755	4.21464	4.16199	4.07393	4.10804	4.09706	4.01075	4.02518
4.13743	4.16885	4.14157	4.17117	4.14966	4.22242	4.21922	4.26536	4.2621	4.18239	4.16797	4.11527	4.1069	4.12071	4.13136	4.13791	4.15363	4.15926	4.08604	4.16047	4.07819	4.14265	4.08113	4.1438	4.12398	3.445	3.42214	3.45566	3.41597	3.42187	4.05927	4.1284	4.10205	4.10773	4.17484	4.143	4.1963	4.24647	4.18835	4.16354	4.07296	4.16118	4.06238	3.95957	4.11405
4.14051	4.18472	4.12371	4.17835	4.17018	4.24643	4.23537	4.23481	4.21892	4.22122	4.179	4.12865	4.13186	4.1263	4.13204	4.13702	4.12765	4.14006	4.17938	4.18065	4.13366	4.12106	4.11171	4.15886	4.12249	3.40203	3.40745	3.40118	3.41823	3.40847	4.06674	4.16506	4.12833	4.204	4.11804	4.17357	4.12423	4.15073	4.17709	4.17126	4.17611	4.13026	4.15783	3.94366	4.02373
4.19268	4.17455	4.18943	4.17029	4.19271	4.28586	4.26116	4.23975	4.23712	4.20439	4.17596	4.13654	4.18295	4.13245	4.10574	4.16938	4.09099	4.15228	4.15977	4.17865	4.11305	4.13026	4.11201	4.12563	4.1256	3.41559	3.46184	3.404	3.4227	3.41964	4.16794	4.12601	4.15815	4.07727	4.16985	4.22708	4.1368	4.17648	4.20084	4.20247	4.13221	4.06286	4.06171	4.0257	4.12295
4.15254	4.16051	4.0901	4.13363	4.14662	4.23484	4.23844	4.24932	4.26445	4.2764	4.1263	4.11637	4.14485	4.13652	4.17238	4.10361	4.10243	4.17634	4.15419	4.11424	4.15544	4.17492	4.13654	4.1591	4.19072	3.4931	3.38086	3.45158	3.45688	3.43369	4.11978	4.12393	4.20469	4.16798	4.14375	4.17168	4.12618	4.22083	4.25099	4.1431	4.13002	4.11463	4.15328	4.00425	4.08643
4.13482	4.14787	4.18539	4.2188	4.15481	4.2421	4.23398	4.2709	4.2654	4.24921	4.146	4.1518	4.15162	4.15019	4.13785	4.15721	4.16823	4.12935	4.13774	4.19822	4.16237	4.12512	4.12454	4.15159	4.13514	3.45178	3.4534	3.46744	3.4258	3.39255	4.14928	4.25001	4.2125	4.24167	4.1903	4.1252	4.15336	4.14985	4.24786	4.21125	4.09747	4.11409	4.14267	4.00612	4.19035
4.13444	4.14147	4.2081	4.2015	4.14518	4.25615	4.24484	4.21178	4.2079	4.20962	4.12846	4.09393	4.12814	4.13244	4.14902	4.16103	4.15814	4.16235	4.1566	4.16564	4.09365	4.12122	4.14149	4.14405	4.17593	3.47376	3.4927	3.42647	3.45728	3.44114	4.13189	4.08643	4.12758	4.1379	4.17871	4.18465	4.13953	4.1419	4.19005	4.24986	4.09963	4.13142	4.13226	3.97902	4.08028
4.1446	4.17393	4.14902	4.16711	4.12563	4.24434	4.22804	4.27199	4.26964	4.28804	4.13248	4.12124	4.12379	4.12063	4.159	4.16977	4.11874	4.15153	4.12312	4.10322	4.18129	4.13423	4.12001	4.16741	4.10774	3.41724	3.40505	3.43662	3.43604	3.39697	4.18096	4.24047	4.23288	4.10966	4.15474	4.15639	4.19815	4.20146	4.1803	4.1854	4.11622	4.09827	4.10571	4.00889	4.18063
4.16988	4.19714	4.18046	4.16225	4.11556	4.26791	4.22266	4.2617	4.29713	4.25072	4.16261	4.16326	4.13863	4.13296	4.12758	4.2084	4.15281	4.16241	4.12672	4.11395	4.17436	4.14605	4.14433	4.07591	4.16557	3.46174	3.44493	3.423	3.40802	3.40166	4.11559	4.17001	4.1675	4.17873	4.07564	4.19507	4.17328	4.21778	4.21393	4.14032	4.08349	4.09666	4.16431	3.98115	4.14456
4.12568	4.16363	4.16937	4.16508	4.116	4.22266	4.18503	4.26759	4.22967	4.27054	4.12581	4.14807	4.11052	4.11202	4.14427	4.16231	4.11095	4.13821	4.14188	4.14718	4.12153	4.12814	4.1545	4.15652	4.12299	3.4251	3.39738	3.3891	3.44371	3.40027	4.19213	4.16021	4.07837	4.1358	4.10272	4.18733	4.22778	4.15089	4.18726	4.16777	4.08029	4.18401	4.16798	4.03013	4.07491
4.20468	4.16286	4.16984	4.17953	4.17344	4.23284	4.19249	4.26399	4.28372	4.24322	4.16999	4.16662	4.20144	4.13132	4.15938	4.20192	4.18737	4.14305	4.18244	4.18063	4.18853	4.16689	4.16372	4.1571	4.14498	3.39806	3.48897	3.39686	3.42366	3.43671	4.15303	4.1536	4.15702	4.15421	4.17216	4.20533	4.1239	4.19368	4.2202	4.13565	4.088	4.12081	4.15103	4.07506	4.16724
4.16753	4.19296	4.13935	4.15611	4.23349	4.23193	4.28192	4.21054	4.26186	4.27783	4.16503	4.1172	4.1606	4.16022	4.15192	4.19557	4.16535	4.1724	4.12156	4.14981	4.13314	4.16713	4.12545	4.12364	4.14952	3.41671	3.44567	3.44636	3.41572	3.4276	4.13308	4.06638	4.18599	4.16535	4.13789	4.14217	4.20051	4.12391	4.20738	4.21017	4.16833	4.07881	4.07245	3.97073	4.11366
4.16785	4.18755	4.15285	4.17112	4.11558	4.22609	4.27972	4.25713	4.26433	4.26312	4.12987	4.14949	4.14619	4.14699	4.12592	4.13427	4.15407	4.14915	4.20455	4.12066	4.14753	4.14493	4.11666	4.16044	4.16059	3.4403	3.40233	3.44899	3.437	3.46592	4.12629	4.15029	4.14627	4.18134	4.22751	4.19923	4.15761	4.21605	4.22821	4.19151	4.19797	4.14024	4.13932	3.95627	4.08358
4.16436	4.23015	4.1905	4.14353	4.18105	4.23071	4.26036	4.25025	4.24948	4.30691	4.12791	4.15121	4.15676	4.146	4.16296	4.23739	4.15155	4.14091	4.1871	4.16709	4.14582	4.10977	4.15184	4.10658	4.18096	3.40758	3.45705	3.45445	3.44393	3.4406	4.15392	4.13396	4.15817	4.12045	4.2533	4.27959	4.1622	4.16742	4.21061	4.2431	4.10082	4.11551	4.17447	3.94734	4.14303
4.19666	4.16961	4.14544	4.16242	4.15696	4.31272	4.29242	4.22678	4.24346	4.21646	4.15287	4.13405	4.17294	4.13153	4.12932	4.13743	4.17043	4.10849	4.14992	4.13323	4.12001	4.14794	4.15567	4.12711	4.16692	3.45852	3.46002	3.40691	3.43418	3.43821	4.14084	4.11512	4.17136	4.15067	4.18119	4.21739	4.15246	4.2591	4.16861	4.22526	4.17215	4.08929	4.06169	4.03713	4.06659
4.18837	4.15467	4.16096	4.15093	4.1233	4.26359	4.22568	4.235	4.20329	4.27599	4.17086	4.10852	4.13784	4.15531	4.16693	4.1643	4.18771	4.11585	4.18691	4.10879	4.14708	4.16395	4.18759	4.17392	4.16078	3.48331	3.4993	3.43135	3.41461	3.43611	4.09099	4.21801	4.19055	4.18844	4.15941	4.15165	4.20044	4.21138	4.12547	4.18562	4.17631	4.06332	4.09682	3.9876	4.05915
4.16227	4.18655	4.15512	4.1979	4.15545	4.25545	4.28551	4.19205	4.20568	4.28869	4.16626	4.12393	4.15328	4.18402	4.18637	4.21099	4.15488	4.1445	4.20579	4.17477	4.15505	4.11866	4.17198	4.14013	4.14706	3.42195	3.45275	3.47804	3.45642	3.39968	4.13595	4.12451	4.15863	4.18468	4.13745	4.22905	4.1754	4.22216	4.25568	4.22563	4.12511	4.21186	4.12513	4.04475	4.11773
4.10905	4.19322	4.19604	4.17169	4.17155	4.24598	4.26769	4.27942	4.31554	4.27943	4.18018	4.15327	4.20337	4.17743	4.12287	4.16308	4.20399	4.1863	4.0997	4.24026	4.16127	4.14326	4.13897	4.16341	4.13156	3.46772	3.47967	3.43508	3.40911	3.46616	4.23126	4.17281	4.23287	4.19756	4.1517	4.18375	4.17305	4.20449	4.15378	4.19401	4.18779	4.0788	4.12525	3.99878	4.11795
4.18179	4.17776	4.15106	4.18885	4.17233	4.24407	4.24288	4.30131	4.26244	4.24446	4.12979	4.12235	4.14085	4.16695	4.18474	4.18269	4.15499	4.18403	4.16798	4.18181	4.1332	4.1566	4.15089	4.18064	4.13274	3.50449	3.41244	3.49058	3.46571	3.46873	4.26478	4.26924	4.18006	4.24545	4.11435	4.1937	4.15095	4.19501	4.19708	4.20324	4.11531	4.1086	4.1101	4.05441	4.13351
4.17341	4.15759	4.18405	4.15684	4.21677	4.25457	4.28467	4.27974	4.24587	4.24711	4.16821	4.16407	4.12928	4.14262	4.19061	4.16046	4.17356	4.16855	4.13674	4.19765	4.16373	4.15973	4.17125	4.09192	4.19933	3.50358	3.42737	3.49937	3.45777	3.42314	4.1691	4.11138	4.11544	4.17748	4.08356	4.17089	4.16622	4.17134	4.26908	4.1912	4.11686	4.17883	4.1124	4.08757	4.04786
4.16461	4.13188	4.1898	4.15457	4.19387	4.28564	4.27977	4.29956	4.22641	4.28084	4.15376	4.16488	4.1787	4.20339	4.15688	4.20432	4.15996	4.19051	4.10159	4.2338	4.14676	4.15991	4.14657	4.14952	4.1667	3.44328	3.50708	3.4073	3.43212	3.45278	4.2858	4.19835	4.10859	4.20576	4.16575	4.16106	4.13482	4.226	4.22697	4.21188	4.22907	4.13264	4.01487	3.98291	4.1526
4.11867	4.20146	4.12929	4.15099	4.17149	4.26917	4.2532	4.23087	4.29632	4.27724	4.15393	4.10457	4.12576	4.2143	4.16427	4.18894	4.18135	4.13804	4.1463	4.15965	4.17769	4.2024	4.13079	4.1599	4.13238	3.51751	3.48593	3.41423	3.44937	3.40227	4.23689	4.1692	4.17874	4.11898	4.07546	4.19635	4.21439	4.13789	4.19626	4.18959	4.18407	4.16623	4.06509	4.01973	4.06873
4.17474	4.17844	4.18346	4.16845	4.18684	4.27858	4.2684	4.25738	4.28158	4.23554	4.18761	4.15023	4.18408	4.14538	4.20106	4.17357	4.14233	4.14794	4.24801	4.17336	4.12085	4.16885	4.12516	4.17081	4.18247	3.43567	3.44975	3.47525	3.45488	3.41372	4.15922	4.2064	4.12809	4.24785	4.21222	4.2278	4.21459	4.19931	4.13856	4.2185	4.24774	4.13519	4.12957	4.01044	4.15197
4.20749	4.20138	4.13352	4.19149	4.15741	4.26449	4.21026	4.27155	4.2747	4.2372	4.20685	4.15236	4.16428	4.13827	4.13485	4.14826	4.19032	4.20348	4.1777	4.16427	4.15918	4.16564	4.15262	4.15467	4.15715	3.46617	3.4576	3.41206	3.443	3.45066	4.22351	4.12505	4.1975	4.16546	4.1847	4.19923	4.24563	4.17792	4.22597	4.28237	4.17566	4.2112	4.12298	3.97888	4.14623
4.14049	4.13042	4.20426	4.1235	4.16767	4.24032	4.266	4.23827	4.28687	4.27831	4.14922	4.16199	4.15621	4.17005	4.11114	4.19279	4.16129	4.15189	4.19445	4.15829	4.17138	4.17554	4.11851	4.13521	4.14293	3.47594	3.43793	3.43969	3.4633	3.41096	4.18922	4.1383	4.18284	4.18591	4.2339	4.1195	4.21743	4.1709	4.17608	4.16468	4.11745	4.16927	4.20888	3.97479	4.12389
4.20064	4.14669	4.15553	4.10485	4.15266	4.25692	4.27219	4.23891	4.26092	4.28337	4.16352	4.13449	4.17169	4.16127	4.15024	4.19668	4.17015	4.1244	4.20459	4.128	4.18677	4.15626	4.1584	4.14565	4.1573	3.48732	3.45762	3.45537	3.44967	3.44162	4.16507	4.1833	4.17028	4.21992	4.20031	4.15859	4.19678	4.2169	4.20443	4.19362	4.15386	4.13762	4.21045	3.98562	4.13367
4.18901	4.15738	4.10111	4.16292	4.15123	4.30459	4.27286	4.25278	4.26056	4.27058	4.17036	4.15651	4.20822	4.17482	4.13591	4.2166	4.14208	4.14703	4.22599	4.17373	4.17876	4.18853	4.16325	4.15494	4.12914	3.49053	3.47137	3.48904	3.41776	3.46322	4.1387	4.23402	4.15185	4.22569	4.21377	4.17303	4.22958	4.22272	4.16363	4.21203	4.17095	4.12752	4.14865	4.03424	4.16859
4.14634	4.1647	4.16894	4.15508	4.15161	4.28097	4.23284	4.22215	4.24886	4.25018	4.12321	4.16884	4.16431	4.14071	4.13924	4.16307	4.18223	4.19087	4.18914	4.20133	4.15114	4.12764	4.17083	4.16005	4.14723	3.39877	3.45715	3.45476	3.45825	3.47128	4.16019	4.15582	4.06435	4.14718	4.10026	4.17372	4.16747	4.20762	4.14267	4.21327	4.1698	4.19635	4.09147	4.00585	4.08751
4.19031	4.19902	4.17726	4.19305	4.18248	4.31041	4.27263	4.26187	4.2876	4.25555	4.15178	4.16635	4.16299	4.16934	4.16349	4.18038	4.24834	4.19813	4.17811	4.17383	4.18488	4.17196	4.11123	4.15145	4.15922	3.45876	3.48261	3.48265	3.43955	3.4623	4.22383	4.12568	4.14916	4.15453	4.13653	4.19517	4.18584	4.26586	4.15518	4.19368	4.15076	4.1428	4.15162	4.05178	4.20335
4.14998	4.19194	4.2094	4.1342	4.21375	4.28415	4.28247	4.25674	4.24705	4.21912	4.14454	4.1454	4.15159	4.19543	4.16168	4.18407	4.22384	4.22489	4.13266	4.1474	4.1685	4.11488	4.1644	4.1354	4.11915	3.43769	3.49001	3.43296	3.48507	3.46811	4.17396	4.14382	4.20635	4.14399	4.16272	4.19685	4.26053	4.13333	4.23679	4.20249	4.16567	4.05756	4.07933	3.99759	4.13323
4.18063	4.18939	4.2062	4.16018	4.20226	4.31876	4.26238	4.29278	4.21337	4.22211	4.16144	4.18113	4.17502	4.18499	4.13422	4.16296	4.16638	4.20135	4.13387	4.11986	4.0879	4.14372	4.16183	4.17115	4.15106	3.43071	3.52687	3.42519	3.4396	3.45916	4.16652	4.1976	4.27705	4.17561	4.13556	4.22712	4.15413	4.19391	4.18054	4.08011	4.18713	4.08801	4.14651	3.95371	4.12333
4.18438	4.16414	4.12714	4.18568	4.1547	4.30168	4.24901	4.29929	4.2302	4.2737	4.19517	4.13789	4.16598	4.13239	4.14909	4.16982	4.18916	4.22341	4.11061	4.14963	4.16598	4.16108	4.14873	4.15382	4.15477	3.48545	3.50442	3.45738	3.41034	3.42836	4.16012	4.21248	4.24357	4.08033	4.23662	4.2047	4.24501	4.16692	4.25754	4.20168	4.13863	4.2018	4.12645	3.99412	4.12873
4.14701	4.18729	4.17849	4.17888	4.17298	4.28571	4.348	4.2963	4.26075	4.25751	4.1573	4.15655	4.16871	4.14059	4.19431	4.18768	4.17955	4.21574	4.16841	4.11348	4.18715	4.15597	4.15499	4.15893	4.1915	3.43323	3.54737	3.47549	3.45029	3.45726	4.16306	4.22	4.20139	4.16705	4.1862	4.21903	4.1861	4.17447	4.17902	4.17297	4.155	4.13878	4.17329	4.01503	4.1384
4.20532	4.18122	4.16809	4.16028	4.20006	4.24273	4.28326	4.2531	4.2807	4.27276	4.15317	4.12921	4.15314	4.1672	4.16976	4.20912	4.19891	4.19328	4.18994	4.13477	4.13474	4.16516	4.2168	4.18283	4.16363	3.4884	3.50127	3.45071	3.43933	3.42876	4.12733	4.16906	4.20843	4.17794	4.2218	4.14837	4.13584	4.19875	4.20531	4.18334	4.16898	4.122	4.14419	4.02453	4.1247
4.19686	4.19872	4.15068	4.16011	4.19108	4.24074	4.25841	4.27325	4.25652	4.32088	4.21429	4.14562	4.19463	4.16082	4.17692	4.1764	4.19963	4.19772	4.17624	4.17099	4.1764	4.16662	4.13837	4.1401	4.14805	3.50494	3.51712	3.50871	3.47026	3.50643	4.20987	4.20114	4.19641	4.17655	4.21115	4.18231	4.14669	4.18572	4.21461	4.19308	4.1412	4.13748	4.1327	4.05219	4.14585
4.21038	4.1865	4.18796	4.19482	4.17457	4.32445	4.30465	4.29395	4.32329	4.2975	4.19373	4.20313	4.17332	4.18522	4.1677	4.09729	4.21522	4.18074	4.1931	4.21656	4.19358	4.16222	4.14871	4.16867	4.1448	3.47032	3.51604	3.48554	3.48185	3.46833	4.17011	4.13699	4.19319	4.13011	4.19311	4.2127	4.22107	4.13866	4.2118	4.1969	4.14966	4.15041	4.11495	3.99148	4.05308
4.16002	4.23615	4.18015	4.18562	4.16068	4.26474	4.22516	4.23765	4.27945	4.29033	4.19257	4.13142	4.14314	4.18991	4.21027	4.20882	4.15017	4.16001	4.21947	4.18628	4.17016	4.1527	4.16134	4.16181	4.18063	3.50026	3.47144	3.47745	3.48417	3.48329	4.17064	4.15191	4.24541	4.21235	4.20999	4.25373	4.23083	4.18867	4.28753	4.20172	4.15826	4.18106	4.13789	4.0184	4.14107
4.15435	4.19952	4.16305	4.22884	4.16274	4.28707	4.31325	4.27493	4.31263	4.28369	4.1828	4.18667	4.20314	4.19054	4.17819	4.20112	4.18426	4.1787	4.15208	4.17107	4.16779	4.18515	4.16088	4.15389	4.14936	3.48554	3.50718	3.46398	3.4876	3.49068	4.17138	4.15855	4.18677	4.21116	4.24732	4.22011	4.14323	4.17634	4.15851	4.24869	4.14225	4.12597	4.23727	4.00338	4.11611
4.1589	4.17866	4.16589	4.18836	4.13994	4.25071	4.28509	4.27745	4.27411	4.3404	4.14576	4.15829	4.16088	4.18998	4.20208	4.15561	4.20232	4.18756	4.20859	4.24139	4.19687	4.16893	4.16122	4.15779	4.1391	3.54841	3.51468	3.52355	3.49009	3.50614	4.24547	4.18851	4.14584	4.21271	4.22887	4.2392	4.16045	4.20813	4.20491	4.23715	4.20245	4.15382	4.13098	3.98103	4.13696
4.19454	4.19516	4.14515	4.10989	4.15609	4.24627	4.29612	4.28028	4.27922	4.26117	4.18178	4.14003	4.17088	4.16147	4.14375	4.13999	4.16941	4.20431	4.19614	4.14479	4.14528	4.15133	4.19702	4.14867	4.16597	3.48581	3.50006	3.47609	3.46442	3.47675	4.16619	4.1454	4.20707	4.17406	4.08693	4.11241	4.19546	4.21728	4.20371	4.1639	4.2095	4.15527	4.16286	4.02561	4.13908
4.18471	4.17023	4.20268	4.14311	4.21493	4.23162	4.27161	4.32226	4.29673	4.29789	4.2307	4.14231	4.20116	4.17471	4.20825	4.16956	4.1751	4.20897	4.15313	4.14931	4.19695	4.14182	4.13408	4.14504	4.16453	3.51577	3.53972	3.4987	3.51848	3.48891	4.19543	4.14377	4.1693	4.15418	4.26519	4.20058	4.21847	4.25864	4.18021	4.18643	4.18006	4.17395	4.16763	4.00065	4.13775
4.14655	4.18829	4.18298	4.19318	4.16321	4.26706	4.32018	4.29919	4.20984	4.28333	4.15762	4.16284	4.1527	4.17206	4.14936	4.17017	4.23047	4.22291	4.18091	4.19997	4.18997	4.15191	4.20292	4.15308	4.20582	3.55067	3.56259	3.49052	3.46546	3.51679	4.09312	4.21186	4.22108	4.18791	4.18502	4.17043	4.22975	4.16699	4.16282	4.16645	4.17444	4.14363	4.14266	4.03055	4.15702
4.18437	4.17901	4.17435	4.17834	4.19768	4.26338	4.28957	4.20698	4.2741	4.32681	4.20889	4.197	4.19469	4.16867	4.16943	4.2161	4.15683	4.19653	4.18395	4.2147	4.19437	4.16837	4.1807	4.17996	4.19812	3.52113	3.48974	3.52545	3.47807	3.49319	4.24627	4.17902	4.18982	4.13579	4.13121	4.20388	4.20472	4.21868	4.17547	4.24047	4.19267	4.12755	4.19739	4.01731	4.20131
4.19006	4.15845	4.20949	4.19572	4.14817	4.3092	4.23164	4.26817	4.32347	4.25551	4.18666	4.17621	4.17498	4.16348	4.2029	4.16496	4.17418	4.11359	4.16161	4.17965	4.19063	4.15679	4.17628	4.15324	4.16521	3.48766	3.62509	3.53549	3.51451	3.52063	4.16287	4.19939	4.20339	4.14588	4.11786	4.21948	4.13031	4.21061	4.15777	4.24195	4.14114	4.14649	4.16581	4.03249	4.14618
4.1891	4.16392	4.1524	4.19068	4.14808	4.31733	4.26978	4.25703	4.26897	4.29136	4.1451	4.22425	4.17628	4.17801	4.20343	4.1545	4.20176	4.21517	4.11926	4.16215	4.16856	4.19607	4.16329	4.1887	4.18452	3.5235	3.58553	3.5131	3.50535	3.47237	4.1632	4.0758	4.24363	4.18372	4.19123	4.16582	4.26597	4.21969	4.25237	4.20215	4.18941	4.24842	4.25507	3.98928	4.1348
4.16158	4.15038	4.13676	4.14766	4.19018	4.24787	4.31616	4.30146	4.27516	4.24928	4.14122	4.16969	4.15862	4.16861	4.17107	4.15607	4.24162	4.21654	4.20444	4.2152	4.17627	4.19827	4.14448	4.18777	4.18632	3.55649	3.57349	3.53199	3.46958	3.50792	4.06239	4.14268	4.23932	4.25361	4.19634	4.25111	4.16398	4.27935	4.19722	4.24711	4.1806	4.13565	4.14727	3.95555	4.07584
4.20877	4.19041	4.24821	4.20254	4.19046	4.31432	4.34111	4.25753	4.33971	4.34046	4.21169	4.15376	4.18802	4.1722	4.12892	4.2336	4.1581	4.17753	4.23456	4.20998	4.17411	4.16827	4.17783	4.17559	4.16066	3.58076	3.53515	3.51412	3.53413	3.46863	4.16929	4.18964	4.23967	4.18893	4.20999	4.19555	4.1815	4.16073	4.1589	4.1374	4.22662	4.17023	4.19727	4.11384	4.16136
4.18824	4.16024	4.16275	4.16239	4.19933	4.26619	4.28778	4.22928	4.29439	4.27548	4.2185	4.16776	4.20945	4.14116	4.16571	4.20797	4.18405	4.13188	4.18918	4.20521	4.15392	4.19609	4.16738	4.19389	4.18111	3.53916	3.55478	3.53433	3.53777	3.50503	4.22283	4.21126	4.15028	4.16254	4.14321	4.24972	4.20457	4.21029	4.17489	4.1928	4.09894	4.22988	4.07393	4.03116	4.26895
4.19457	4.17302	4.14169	4.19468	4.1654	4.24608	4.30306	4.30708	4.23895	4.30096	4.19678	4.12873	4.17933	4.1604	4.17132	4.23204	4.16537	4.18536	4.18944	4.1882	4.1799	4.16563	4.19088	4.20067	4.20049	3.51522	3.56153	3.50502	3.53258	3.50539	4.18382	4.22398	4.20526	4.21927	4.18585	4.23155	4.18215	4.22427	4.18918	4.28703	4.20437	4.19471	4.11634	4.10376	4.19772
4.19214	4.15952	4.21967	4.22247	4.18705	4.2951	4.30014	4.26861	4.29403	4.33018	4.16943	4.17003	4.20391	4.18415	4.18259	4.22466	4.20065	4.14401	4.20251	4.19265	4.15078	4.17033	4.16905	4.20079	4.18063	3.51144	3.58168	3.50563	3.53021	3.51754	4.17384	4.15262	4.15691	4.17737	4.09446	4.21376	4.19216	4.18812	4.17481	4.16596	4.20463	4.16811	4.18364	4.02939	4.17749
4.19427	4.1961	4.19934	4.14884	4.19005	4.26611	4.25564	4.26937	4.26325	4.27454	4.15556	4.19333	4.17726	4.18222	4.19697	4.13326	4.19943	4.22354	4.18608	4.12765	4.18164	4.1925	4.2021	4.18375	4.18671	3.57162	3.52403	3.54516	3.49922	3.5121	4.12053	4.13857	4.16527	4.24494	4.1138	4.20485	4.17753	4.2002	4.18708	4.20054	4.13616	4.17815	4.11401	4.09827	4.15324
4.19769	4.16455	4.19816	4.22806	4.22109	4.2916	4.2967	4.32427	4.27056	4.30563	4.1948	4.19517	4.19747	4.17655	4.20464	4.24612	4.15727	4.21611	4.2051	4.23987	4.16424	4.19452	4.18496	4.14814	4.23925	3.53278	3.58304	3.5555	3.53876	3.54233	4.11603	4.24374	4.20155	4.14407	4.25161	4.22791	4.22201	4.1548	4.19293	4.19455	4.09863	4.2132	4.16617	4.04813	4.21567
4.19077	4.18777	4.16149	4.19774	4.15648	4.32117	4.31826	4.26792	4.28663	4.30798	4.20921	4.15876	4.20434	4.19919	4.18883	4.17824	4.19971	4.19772	4.25497	4.18356	4.15538	4.16701	4.19783	4.17971	4.12333	3.50433	3.58126	3.53152	3.54189	3.56067	4.24507	4.22359	4.2384	4.14065	4.21081	4.20799	4.16333	4.14981	4.19197	4.18572	4.07227	4.14355	4.12307	4.05819	4.22885
4.2065	4.20595	4.17484	4.18184	4.21639	4.2828	4.29535	4.23734	4.30446	4.31915	4.22182	4.22459	4.23169	4.21711	4.21816	4.17739	4.22382	4.21425	4.16469	4.16918	4.20587	4.20902	4.17206	4.19137	4.17651	3.5432	3.57009	3.56351	3.48898	3.53013	4.21623	4.18894	4.1286	4.14547	4.1623	4.20385	4.2151	4.17257	4.20106	4.17613	4.19604	4.15287	4.22008	4.08911	4.07501
4.13008	4.18901	4.19944	4.22255	4.22143	4.29323	4.29663	4.28785	4.31227	4.33232	4.18612	4.19487	4.19413	4.24288	4.20006	4.17294	4.24252	4.25408	4.17123	4.21291	4.22845	4.18573	4.18087	4.24527	4.20472	3.54041	3.59502	3.54216	3.54803	3.49467	4.22171	4.12907	4.23435	4.20341	4.18624	4.1761	4.23086	4.20047	4.20117	4.22429	4.15964	4.2136	4.16514	4.08954	4.16917
4.16619	4.20062	4.18736	4.18763	4.21676	4.30609	4.271	4.31532	4.28951	4.26158	4.1907	4.1835	4.22211	4.17205	4.20572	4.1676	4.18726	4.22346	4.19143	4.2308	4.17133	4.19175	4.19622	4.16918	4.18995	3.57672	3.59263	3.59776	3.58273	3.55569	4.1818	4.18931	4.19291	4.22377	4.17935	4.24187	4.12842	4.18263	4.19767	4.17912	4.14372	4.18233	4.17274	4.04367	4.20676
4.16998	4.18766	4.14719	4.18624	4.24693	4.27573	4.36196	4.22078	4.32185	4.33371	4.19525	4.20407	4.2346	4.18502	4.18992	4.21563	4.19791	4.21959	4.19404	4.18999	4.18637	4.19008	4.17208	4.19579	4.21781	3.55772	3.58896	3.5724	3.5322	3.56704	4.20417	4.17854	4.15484	4.13543	4.09184	4.19532	4.17166	4.19451	4.14148	4.21036	4.23092	4.17623	4.24033	4.01834	4.20052
4.17291	4.16048	4.20053	4.22966	4.2058	4.34555	4.29151	4.26993	4.30192	4.28428	4.18234	4.20314	4.20195	4.21958	4.20054	4.15396	4.20564	4.20543	4.18313	4.23166	4.20071	4.19554	4.18343	4.21353	4.19538	3.55187	3.57311	3.58387	3.60467	3.5607	4.20783	4.20443	4.18815	4.17192	4.12805	4.16504	4.20014	4.16935	4.21299	4.2314	4.23671	4.18562	4.18013	4.11668	4.193
4.2245	4.21252	4.17025	4.17888	4.17837	4.33596	4.31115	4.27646	4.28294	4.28407	4.20477	4.23523	4.17408	4.25142	4.17664	4.19856	4.21156	4.1721	4.22433	4.19226	4.17425	4.20908	4.19608	4.20988	4.17081	3.56955	3.56955	3.54562	3.53901	3.58604	4.15899	4.18672	4.24842	4.14818	4.2377	4.19917	4.18594	4.22685	4.17815	4.20948	4.21542	4.24988	4.16648	4.01985	4.138
4.19655	4.22469	4.19256	4.16185	4.17212	4.26677	4.30534	4.29197	4.29848	4.27656	4.21905	4.16569	4.18944	4.16373	4.18044	4.21985	4.27655	4.17251	4.1678	4.20712	4.19849	4.13227	4.25328	4.20406	4.19424	3.57233	3.55332	3.55092	3.59191	3.56684	4.20828	4.16781	4.16256	4.152	4.18607	4.22739	4.20672	4.19581	4.1792	4.1342	4.16538	4.18855	4.20582	4.04241	4.12915
4.17752	4.22427	4.20168	4.20332	4.23514	4.28199	4.32228	4.33226	4.31537	4.31982	4.21912	4.1561	4.20873	4.23281	4.18731	4.20253	4.18109	4.21867	4.21289	4.17997	4.20186	4.20692	4.19224	4.17042	4.21208	3.57534	3.59861	3.59775	3.57951	3.55324	4.16985	4.17712	4.13896	4.16327	4.23055	4.13526	4.19747	4.23573	4.22657	4.13684	4.2254	4.20824	4.17177	4.11967	4.18291
4.21075	4.12278	4.18668	4.19515	4.19858	4.29333	4.28293	4.19992	4.27337	4.24658	4.20702	4.21177	4.22369	4.19564	4.19798	4.22943	4.15624	4.17324	4.24197	4.19117	4.20944	4.19074	4.20826	4.19093	4.18908	3.60945	3.60344	3.573	3.61096	3.6006	4.18756	4.2775	4.23243	4.24264	4.12118	4.23026	4.21455	4.15665	4.15447	4.2503	4.29126	4.21695	4.10837	3.99117	4.2035
[truncated: 1,005 more rows]

## Sheet: FigureS2
Figure S2
Class label of cells
1	1	1	1	1	1	1	2	2	2	2	2	2	2	2	2	2	2	2	2	3	3	3	3	3	3	3	3	4	4	4	4	4	4	4	4	4	4	4	4	4	4	4	4	4	4	4	4	4	4
voltage data
[truncated: 1,607 more rows]
[truncated: 210 more columns]

## Sheet: FigureS3
Figure S3
Class label of cells
[truncated: 1,625 more rows]
[truncated: 210 more columns]

## Sheet: FigureS4
Figure S4
Class label of cells
[truncated: 62 more rows]
[truncated: 210 more columns]

## Sheet: FigureS5
Figure S5
Class label of cells
[truncated: 62 more rows]
[truncated: 210 more columns]

## Sheet: FigureS6
Figure S6
[truncated: 30 more rows]

[truncated: 7 more sheets: FigureS7, FigureS8, FigureS9, FigureS10, FigureS11, FigureS12, FigureS13]
